# Supplementary material for: In Silico Design Strategies for the Production of Target Chemical Compounds Using Iterative Single-Level Linear Programming Problems
Source: Biomolecules. 2022 Apr 21;12(5):620. doi: 10.3390/biom12050620 (PMC9138359; doi:10.3390/biom12050620)
Supplement: Supplementary file 1 [file biomolecules-12-00620-s001.zip › Table_S1.xlsx]

## Sheet: Sheet1
Abbreviation	Description	Reaction
EX_12ppd__R_e	(R)-Propane-1,2-diol exchange	12ppd__R[e] ->
EX_12ppd__S_e	(S)-Propane-1,2-diol exchange	12ppd__S[e] ->
EX_14glucan_e	1,4-alpha-D-glucan exchange	14glucan[e] ->
EX_15dap_e	1,5-Diaminopentane exchange	15dap[e] ->
EX_pydxn_e	Pyridoxine exchange	pydxn[e] ->
EX_crn_e	L-Carnitine exchange	crn[e] ->
EX_23camp_e	2',3'-Cyclic AMP exchange	23camp[e] ->
EX_pyr_e	Pyruvate exchange	pyr[e] ->
EX_23ccmp_e	2',3'-Cyclic CMP exchange	23ccmp[e] ->
EX_quin_e	Quinate exchange	quin[e] ->
EX_crn__D_e	D-carnitine exchange	crn__D[e] ->
EX_csn_e	Cytosine exchange	csn[e] ->
EX_r5p_e	Alpha-D-Ribose 5-phosphate exchange	r5p[e] ->
EX_23cgmp_e	2',3'-Cyclic GMP exchange	23cgmp[e] ->
EX_rfamp_e	Rifampin exchange	rfamp[e] ->
EX_cu_e	Cu+ exchange	cu[e] ->
EX_rib__D_e	D-Ribose exchange	rib__D[e] ->
EX_23cump_e	2',3'-Cyclic UMP exchange	23cump[e] ->
EX_rmn_e	L-Rhamnose exchange	rmn[e] ->
EX_cu2_e	Cu2+ exchange	cu2[e] <=>
EX_cyan_e	Hydrogen cyanide exchange	cyan[e] ->
EX_sbt__D_e	D-Sorbitol exchange	sbt__D[e] ->
EX_23dappa_e	2,3-diaminopropionate exchange	23dappa[e] ->
EX_sel_e	Selenate exchange	sel[e] <=>
EX_cynt_e	Cyanate exchange	cynt[e] ->
EX_cys__D_e	D-Cysteine exchange	cys__D[e] ->
EX_ser__D_e	D-Serine exchange	ser__D[e] ->
EX_ser__L_e	L-Serine exchange	ser__L[e] ->
EX_skm_e	Shikimate exchange	skm[e] ->
EX_slnt_e	Selenite exchange	slnt[e] <=>
EX_so2_e	Sulfur dioxide exchange	so2[e] ->
EX_so3_e	Sulfite exchange	so3[e] ->
EX_so4_e	Sulfate exchange	so4[e] <=>
EX_spmd_e	Spermidine exchange	spmd[e] ->
EX_succ_e	Succinate exchange	succ[e] ->
EX_sucr_e	Sucrose exchange	sucr[e] ->
EX_cys__L_e	L-Cysteine exchange	cys__L[e] ->
EX_cytd_e	Cytidine exchange	cytd[e] ->
EX_dad_2_e	Deoxyadenosine exchange	dad_2[e] ->
EX_damp_e	DAMP exchange	damp[e] ->
EX_dca_e	Decanoate (n-C10:0) exchange	dca[e] ->
EX_dcmp_e	DCMP exchange	dcmp[e] ->
EX_dcyt_e	Deoxycytidine exchange	dcyt[e] ->
EX_ddca_e	Dodecanoate (n-C12:0) exchange	ddca[e] ->
EX_dgmp_e	DGMP exchange	dgmp[e] ->
EX_sulfac_e	Sulfoacetate exchange	sulfac[e] ->
EX_tartr__D_e	D-tartrate exchange	tartr__D[e] ->
EX_tartr__L_e	L-tartrate exchange	tartr__L[e] ->
EX_taur_e	Taurine exchange	taur[e] ->
EX_dgsn_e	Deoxyguanosine exchange	dgsn[e] ->
EX_dha_e	Dihydroxyacetone exchange	dha[e] ->
EX_tcynt_e	Thiocyanate exchange	tcynt[e] ->
EX_26dap__M_e	Meso-2,6-Diaminoheptanedioate exchange	26dap__M[e] ->
EX_thm_e	Thiamin exchange	thm[e] ->
EX_dimp_e	DIMP exchange	dimp[e] ->
EX_din_e	Deoxyinosine exchange	din[e] ->
EX_thr__L_e	L-Threonine exchange	thr__L[e] ->
EX_dms_e	Dimethyl sulfide exchange	dms[e] ->
EX_2ddglcn_e	2-Dehydro-3-deoxy-D-gluconate exchange	2ddglcn[e] ->
EX_dmso_e	Dimethyl sulfoxide exchange	dmso[e] ->
EX_dopa_e	Dopamine exchange	dopa[e] ->
EX_thrp_e	L-Threonine O-3-phosphate exchange	thrp[e] ->
EX_thym_e	Thymine exchange	thym[e] ->
EX_thymd_e	Thymidine exchange	thymd[e] ->
EX_doxrbcn_e	Doxorubicin exchange	doxrbcn[e] ->
EX_34dhpac_e	3,4-Dihydroxyphenylacetaldehyde exchange	34dhpac[e] ->
EX_dtmp_e	DTMP exchange	dtmp[e] ->
EX_dump_e	DUMP exchange	dump[e] ->
EX_duri_e	Deoxyuridine exchange	duri[e] ->
EX_eca4colipa_e	(enterobacterial common antigen)x4 core oligosaccharide lipid A exchange	eca4colipa[e] ->
EX_enlipa_e	Phosphoethanolamine KDO(2)-lipid (A) exchange	enlipa[e] ->
EX_tma_e	Trimethylamine exchange	tma[e] ->
EX_tmao_e	Trimethylamine N-oxide exchange	tmao[e] ->
EX_tre_e	Trehalose exchange	tre[e] ->
EX_trp__L_e	L-Tryptophan exchange	trp__L[e] ->
EX_tsul_e	Thiosulfate exchange	tsul[e] ->
EX_ttdca_e	Tetradecanoate (n-C14:0) exchange	ttdca[e] ->
EX_ttdcea_e	Tetradecenoate (n-C14:1) exchange	ttdcea[e] ->
EX_enter_e	Enterochelin exchange	enter[e] ->
EX_etha_e	Ethanolamine exchange	etha[e] ->
EX_ttrcyc_e	Tetracycline exchange	ttrcyc[e] ->
EX_3amp_e	3'-AMP exchange	3amp[e] ->
EX_tungs_e	Tungstate exchange	tungs[e] <=>
EX_tym_e	Tyramine exchange	tym[e] ->
EX_tyr__L_e	L-Tyrosine exchange	tyr__L[e] ->
EX_ethso3_e	Ethanesulfonate exchange	ethso3[e] ->
EX_etoh_e	Ethanol exchange	etoh[e] ->
EX_f6p_e	D-fructose 6-phosphate exchange	f6p[e] ->
EX_fald_e	Formaldehyde exchange	fald[e] ->
EX_fe2_e	Fe2+ exchange	fe2[e] <=>
EX_tyrp_e	Phosphotyrosine exchange	tyrp[e] ->
EX_uacgam_e	UDP-N-acetyl-D-glucosamine exchange	uacgam[e] ->
EX_fe3_e	Fe3+ exchange	fe3[e] <=>
EX_udpacgal_e	UDP-N-acetyl-D-galactosamine exchange	udpacgal[e] ->
EX_3cmp_e	3'-cmp exchange	3cmp[e] ->
EX_udpg_e	UDPglucose exchange	udpg[e] ->
EX_fe3dcit_e	Fe(III)dicitrate exchange	fe3dcit[e] ->
EX_fe3dhbzs_e	Ferric 2,3-dihydroxybenzoylserine exchange	fe3dhbzs[e] ->
EX_udpgal_e	UDPgalactose exchange	udpgal[e] ->
EX_udpglcur_e	UDP-D-glucuronate exchange	udpglcur[e] ->
EX_fe3hox_e	Fe(III)hydroxamate exchange	fe3hox[e] ->
EX_3gmp_e	3'-GMP exchange	3gmp[e] ->
EX_fe3hox_un_e	Fe(III)hydoxamate, unloaded exchange	fe3hox_un[e] ->
EX_fecrm_e	Ferrichrome exchange	fecrm[e] ->
EX_fecrm_un_e	Ferrichrome minus Fe(III) exchange	fecrm_un[e] ->
EX_feenter_e	Fe-enterobactin exchange	feenter[e] ->
EX_feoxam_e	Ferroxamine exchange	feoxam[e] ->
EX_feoxam_un_e	Ferroxamine minus Fe(3) exchange	feoxam_un[e] ->
EX_ump_e	UMP exchange	ump[e] ->
EX_ura_e	Uracil exchange	ura[e] ->
EX_urea_e	Urea exchange	urea[e] ->
EX_uri_e	Uridine exchange	uri[e] ->
EX_val__L_e	L-Valine exchange	val__L[e] ->
EX_xan_e	Xanthine exchange	xan[e] ->
EX_xmp_e	Xanthosine 5'-phosphate exchange	xmp[e] ->
EX_xtsn_e	Xanthosine exchange	xtsn[e] ->
EX_for_e	Formate exchange	for[e] ->
EX_fru_e	D-Fructose exchange	fru[e] ->
EX_frulys_e	Fructoselysine exchange	frulys[e] ->
EX_xyl__D_e	D-Xylose exchange	xyl__D[e] ->
EX_3hcinnm_e	3-hydroxycinnamic acid exchange	3hcinnm[e] ->
EX_xylu__L_e	L-Xylulose exchange	xylu__L[e] ->
EX_zn2_e	Zinc exchange	zn2[e] <=>
EX_fruur_e	D-Fructuronate exchange	fruur[e] ->
12DGR120tipp	1,2 diacylglycerol transport via flipping (periplasm to cytoplasm, n-C12:0)	12dgr120[p] -> 12dgr120[c]
EX_3hpp_e	3-Hydroxypropanoate exchange	3hpp[e] ->
12DGR140tipp	1,2 diacylglycerol transport via flipping (periplasm to cytoplasm, n-C14:0)	12dgr140[p] -> 12dgr140[c]
12DGR141tipp	1,2 diacylglycerol transport via flipping (periplasm to cytoplasm, n-C14:1)	12dgr141[p] -> 12dgr141[c]
12DGR160tipp	1,2 diacylglycerol transport via flipping (periplasm to cytoplasm, n-C16:0)	12dgr160[p] -> 12dgr160[c]
EX_fuc__L_e	L-Fucose exchange	fuc__L[e] ->
EX_fum_e	Fumarate exchange	fum[e] ->
12DGR161tipp	1,2 diacylglycerol transport via flipping (periplasm to cytoplasm, n-C16:1)	12dgr161[p] -> 12dgr161[c]
12DGR180tipp	1,2 diacylglycerol transport via flipping (periplasm to cytoplasm, n-C18:0)	12dgr180[p] -> 12dgr180[c]
EX_fusa_e	Fusidic acid exchange	fusa[e] ->
12DGR181tipp	1,2 diacylglycerol transport via flipping (periplasm to cytoplasm, n-C18:1)	12dgr181[p] -> 12dgr181[c]
EX_3hpppn_e	3-(3-hydroxy-phenyl)propionate exchange	3hpppn[e] ->
EX_g1p_e	D-Glucose 1-phosphate exchange	g1p[e] ->
EX_g3pc_e	Sn-Glycero-3-phosphocholine exchange	g3pc[e] ->
EX_g3pe_e	Sn-Glycero-3-phosphoethanolamine exchange	g3pe[e] ->
EX_3ump_e	3'-UMP exchange	3ump[e] ->
EX_g3pg_e	Glycerophosphoglycerol exchange	g3pg[e] ->
EX_g3pi_e	Sn-Glycero-3-phospho-1-inositol exchange	g3pi[e] ->
EX_g3ps_e	Glycerophosphoserine exchange	g3ps[e] ->
EX_4abut_e	4-Aminobutanoate exchange	4abut[e] ->
EX_g6p_e	D-Glucose 6-phosphate exchange	g6p[e] ->
EX_gal_e	D-Galactose exchange	gal[e] ->
EX_gal_bD_e	Beta D-Galactose exchange	gal_bD[e] ->
EX_4hoxpacd_e	4-Hydroxyphenylacetaldehyde exchange	4hoxpacd[e] ->
EX_gal1p_e	Alpha-D-Galactose 1-phosphate exchange	gal1p[e] ->
12PPDRtex	(R)-Propane-1,2-diol transport via diffusion (extracellular to periplasm)	12ppd__R[e] <=> 12ppd__R[p]
12PPDRtpp	(R)-Propane-1,2-diol facilitated transport (periplasm)	12ppd__R[p] <=> 12ppd__R[c]
EX_galct__D_e	D-Galactarate exchange	galct__D[e] ->
12PPDStex	(S)-Propane-1,2-diol transport via diffusion (extracellular to periplasm)	12ppd__S[e] <=> 12ppd__S[p]
EX_5dglcn_e	5-Dehydro-D-gluconate exchange	5dglcn[e] ->
12PPDStpp	(S)-Propane-1,2-diol facilitated transport (periplasm)	12ppd__S[p] <=> 12ppd__S[c]
EX_galctn__D_e	D-Galactonate exchange	galctn__D[e] ->
EX_galctn__L_e	L-Galactonate exchange	galctn__L[e] ->
EX_galt_e	Galactitol exchange	galt[e] ->
EX_5mtr_e	5-Methylthio-D-ribose exchange	5mtr[e] ->
EX_galur_e	D-Galacturonate exchange	galur[e] ->
14GLUCANtexi	1,4-alpha-D-glucan transport via diffusion (extracellular to periplasm) irreversible	14glucan[e] -> 14glucan[p]
23CAMPtex	23cAMP transport via diffusion (extracellular to periplasm)	23camp[e] <=> 23camp[p]
EX_gam_e	D-Glucosamine exchange	gam[e] ->
EX_LalaDglu_e	L-alanine-D-glutamate exchange	LalaDglu[e] ->
EX_gam6p_e	D-Glucosamine 6-phosphate exchange	gam6p[e] ->
EX_gbbtn_e	Gamma-butyrobetaine exchange	gbbtn[e] ->
23CCMPtex	23cCMP transport via diffusion (extracellular to periplasm)	23ccmp[e] <=> 23ccmp[p]
23CGMPtex	23cGMP transport via diffusion (extracellular to periplasm)	23cgmp[e] <=> 23cgmp[p]
23CUMPtex	23cUMP transport via diffusion (extracellular to periplasm)	23cump[e] <=> 23cump[p]
EX_gdp_e	GDP exchange	gdp[e] ->
EX_glc__D_e	D-Glucose exchange	glc__D[e] <=>
EX_LalaDgluMdap_e	L-alanine-D-glutamate-meso-2,6-diaminoheptanedioate exchange	LalaDgluMdap[e] ->
EX_glcn_e	D-Gluconate exchange	glcn[e] ->
23DAPPAt2pp	2,3-diaminopropionate transport in via proton symport	23dappa[p] + h[p] -> 23dappa[c] + h[c]
23DAPPAtex	2,3-diaminopropionate transport via diffusion	23dappa[e] <=> 23dappa[p]
26DAHtex	Meso-2,6-Diaminoheptanedioate transport via diffusion (extracellular to periplasm)	26dap__M[e] <=> 26dap__M[p]
EX_glcr_e	D-Glucarate exchange	glcr[e] ->
EX_glcur_e	D-Glucuronate exchange	glcur[e] ->
EX_glcur1p_e	D-Glucuronate 1-phosphate exchange	glcur1p[e] ->
EX_gln__L_e	L-Glutamine exchange	gln__L[e] ->
EX_glu__L_e	L-Glutamate exchange	glu__L[e] ->
EX_gly_e	Glycine exchange	gly[e] ->
EX_glyald_e	D-Glyceraldehyde exchange	glyald[e] ->
2AGPA120tipp	2-Acyl-sn-glycero-3-phosphatidate (n-C12:0) transporter via facilitated diffusion (periplasm)	2ddecg3p[p] -> 2ddecg3p[c]
2AGPA140tipp	2-Acyl-sn-glycero-3-phosphatidate (n-C14:0) transporter via facilitated diffusion (periplasm)	2tdecg3p[p] -> 2tdecg3p[c]
EX_LalaDgluMdapDala_e	L-alanine-D-glutamate-meso-2,6-diaminoheptanedioate-D-alanine exchange	LalaDgluMdapDala[e] ->
2AGPA141tipp	2-Acyl-sn-glycero-3-phosphatidate (n-C14:1) transporter via facilitated diffusion (periplasm)	2tdec7eg3p[p] -> 2tdec7eg3p[c]
2AGPA160tipp	2-Acyl-sn-glycero-3-phosphatidate (n-C16:0) transporter via facilitated diffusion (periplasm)	2hdecg3p[p] -> 2hdecg3p[c]
2AGPA161tipp	2-Acyl-sn-glycero-3-phosphatidate (n-C16:1) transporter via facilitated diffusion (periplasm)	2hdec9eg3p[p] -> 2hdec9eg3p[c]
EX_glyb_e	Glycine betaine exchange	glyb[e] ->
EX_glyc_e	Glycerol exchange	glyc[e] ->
EX_glyc__R_e	(R)-Glycerate exchange	glyc__R[e] ->
EX_glyc2p_e	Glycerol 2-phosphate exchange	glyc2p[e] ->
EX_glyc3p_e	Glycerol 3-phosphate exchange	glyc3p[e] ->
EX_glyclt_e	Glycolate exchange	glyclt[e] ->
2AGPA180tipp	2-Acyl-sn-glycero-3-phosphatidate (n-C18:0) transporter via facilitated diffusion (periplasm)	2odecg3p[p] -> 2odecg3p[c]
2AGPA181tipp	2-Acyl-sn-glycero-3-phosphatidate (n-C18:1) transporter via facilitated diffusion (periplasm)	2odec11eg3p[p] -> 2odec11eg3p[c]
2AGPE120tipp	2-Acyl-sn-glycero-3-phosphoethanolamine (n-C12:0) transporter via facilitated diffusion (periplasm)	2agpe120[p] -> 2agpe120[c]
EX_gmp_e	GMP exchange	gmp[e] ->
EX_gsn_e	Guanosine exchange	gsn[e] ->
2AGPE140tipp	2-Acyl-sn-glycero-3-phosphoethanolamine (n-C14:0) transporter via facilitated diffusion (periplasm)	2agpe140[p] -> 2agpe140[c]
EX_LalaLglu_e	L-alanine-L-glutamate exchange	LalaLglu[e] ->
2AGPE141tipp	2-Acyl-sn-glycero-3-phosphoethanolamine (n-C14:1) transporter via facilitated diffusion (periplasm)	2agpe141[p] -> 2agpe141[c]
EX_gthox_e	Oxidized glutathione exchange	gthox[e] ->
EX_gthrd_e	Reduced glutathione exchange	gthrd[e] ->
EX_gtp_e	GTP exchange	gtp[e] ->
EX_gua_e	Guanine exchange	gua[e] ->
EX_h_e	H+ exchange	h[e] <=>
EX_h2_e	H2 exchange	h2[e] ->
EX_ac_e	Acetate exchange	ac[e] ->
EX_h2o_e	H2O exchange	h2o[e] <=>
EX_h2o2_e	Hydrogen peroxide exchange	h2o2[e] ->
2AGPE160tipp	2-Acyl-sn-glycero-3-phosphoethanolamine (n-C16:0) transporter via facilitated diffusion (periplasm)	2agpe160[p] -> 2agpe160[c]
EX_h2s_e	Hydrogen sulfide exchange	h2s[e] ->
2AGPE161tipp	2-Acyl-sn-glycero-3-phosphoethanolamine (n-C16:1) transporter via facilitated diffusion (periplasm)	2agpe161[p] -> 2agpe161[c]
EX_acac_e	Acetoacetate exchange	acac[e] ->
2AGPE180tipp	2-Acyl-sn-glycero-3-phosphoethanolamine (n-C18:0) transporter via facilitated diffusion (periplasm)	2agpe180[p] -> 2agpe180[c]
2AGPE181tipp	2-Acyl-sn-glycero-3-phosphoethanolamine (n-C18:1) transporter via facilitated diffusion (periplasm)	2agpe181[p] -> 2agpe181[c]
EX_hacolipa_e	Hepta-acylated core oligosaccharide lipid A (E. coli) exchange	hacolipa[e] ->
EX_halipa_e	Hepta-acylated KDO(2)-lipid (A) exchange	halipa[e] ->
EX_hdca_e	Hexadecanoate (n-C16:0) exchange	hdca[e] ->
EX_hdcea_e	Hexadecenoate (n-C16:1) exchange	hdcea[e] ->
EX_hg2_e	Hg2+ exchange	hg2[e] ->
EX_acald_e	Acetaldehyde exchange	acald[e] ->
EX_his__L_e	L-Histidine exchange	his__L[e] ->
EX_hom__L_e	L-Homoserine exchange	hom__L[e] ->
EX_hxa_e	Hexanoate (n-C6:0) exchange	hxa[e] ->
EX_hxan_e	Hypoxanthine exchange	hxan[e] ->
EX_acgal_e	N-Acetyl-D-galactosamine exchange	acgal[e] ->
2AGPG120tipp	2-Acyl-sn-glycero-3-phosphoglycerol (n-C12:0) transporter via facilitated diffusion (periplasm)	2agpg120[p] -> 2agpg120[c]
EX_idon__L_e	L-Idonate exchange	idon__L[e] ->
EX_ile__L_e	L-Isoleucine exchange	ile__L[e] ->
EX_imp_e	IMP exchange	imp[e] ->
EX_indole_e	Indole exchange	indole[e] ->
EX_inost_e	Myo-Inositol exchange	inost[e] ->
EX_ins_e	Inosine exchange	ins[e] ->
2AGPG140tipp	2-Acyl-sn-glycero-3-phosphoglycerol (n-C14:0) transporter via facilitated diffusion (periplasm)	2agpg140[p] -> 2agpg140[c]
2AGPG141tipp	2-Acyl-sn-glycero-3-phosphoglycerol (n-C14:1) transporter via facilitated diffusion (periplasm)	2agpg141[p] -> 2agpg141[c]
2AGPG160tipp	2-Acyl-sn-glycero-3-phosphoglycerol (n-C16:0) transporter via facilitated diffusion (periplasm)	2agpg160[p] -> 2agpg160[c]
2AGPG161tipp	2-Acyl-sn-glycero-3-phosphoglycerol (n-C16:1) transporter via facilitated diffusion (periplasm)	2agpg161[p] -> 2agpg161[c]
2AGPG180tipp	2-Acyl-sn-glycero-3-phosphoglycerol (n-C18:0) transporter via facilitated diffusion (periplasm)	2agpg180[p] -> 2agpg180[c]
2AGPG181tipp	2-Acyl-sn-glycero-3-phosphoglycerol (n-C18:1) transporter via facilitated diffusion (periplasm)	2agpg181[p] -> 2agpg181[c]
EX_isetac_e	Isethionic acid exchange	isetac[e] ->
EX_k_e	K+ exchange	k[e] <=>
EX_kdo2lipid4_e	KDO(2)-lipid IV(A) exchange	kdo2lipid4[e] ->
EX_lac__D_e	D-lactate exchange	lac__D[e] ->
EX_acgal1p_e	N-Acetyl-D-galactosamine 1-phosphate exchange	acgal1p[e] ->
EX_lac__L_e	L-Lactate exchange	lac__L[e] ->
EX_lcts_e	Lactose exchange	lcts[e] ->
EX_leu__L_e	L-Leucine exchange	leu__L[e] ->
EX_lipa_e	KDO(2)-lipid (A) exchange	lipa[e] ->
EX_acgam_e	N-Acetyl-D-glucosamine exchange	acgam[e] ->
EX_lipa_cold_e	Cold adapted KDO(2)-lipid (A) exchange	lipa_cold[e] ->
EX_lipoate_e	Lipoate exchange	lipoate[e] ->
EX_lys__L_e	L-Lysine exchange	lys__L[e] ->
EX_lyx__L_e	L-Lyxose exchange	lyx__L[e] ->
EX_mal__D_e	D-Malate exchange	mal__D[e] ->
EX_mal__L_e	L-Malate exchange	mal__L[e] ->
EX_malt_e	Maltose exchange	malt[e] ->
EX_malthx_e	Maltohexaose exchange	malthx[e] ->
EX_maltpt_e	Maltopentaose exchange	maltpt[e] ->
EX_malttr_e	Maltotriose exchange	malttr[e] ->
EX_maltttr_e	Maltotetraose exchange	maltttr[e] ->
34dhpactex	Dihydroxyphenylacetaldehyde transport via diffusion (extracellular to periplasm)	34dhpac[e] <=> 34dhpac[p]
3AMPtex	3AMP transport via diffusion (extracellular to periplasm)	3amp[e] <=> 3amp[p]
3CMPtex	3CMP transport via diffusion (extracellular to periplasm)	3cmp[e] <=> 3cmp[p]
3GMPtex	3GMP transport via diffusion (extracellular to periplasm)	3gmp[e] <=> 3gmp[p]
EX_man_e	D-Mannose exchange	man[e] ->
EX_man6p_e	D-Mannose 6-phosphate exchange	man6p[e] ->
EX_manglyc_e	2(alpha-D-Mannosyl)-D-glycerate exchange	manglyc[e] ->
EX_melib_e	Melibiose exchange	melib[e] ->
EX_meoh_e	Methanol exchange	meoh[e] ->
EX_acgam1p_e	N-Acetyl-D-glucosamine 1-phosphate exchange	acgam1p[e] ->
EX_met__D_e	D-Methionine exchange	met__D[e] ->
EX_met__L_e	L-Methionine exchange	met__L[e] ->
3HPPtex	3-hydroxypropionate transport via diffusion (extracellular to periplasm)	3hpp[e] <=> 3hpp[p]
EX_metsox_R__L_e	L-methionine-R-sulfoxide exchange	metsox_R__L[e] ->
EX_metsox_S__L_e	L-Methionine S-oxide exchange	metsox_S__L[e] ->
EX_mg2_e	Mg exchange	mg2[e] <=>
EX_mincyc_e	Minocycline exchange	mincyc[e] ->
EX_minohp_e	Myo-Inositol hexakisphosphate exchange	minohp[e] ->
EX_mmet_e	S-Methyl-L-methionine exchange	mmet[e] ->
3HPPtpp	3-hydroxypropionate transport via proton symport (periplasm)	3hpp[c] + h[c] -> 3hpp[p] + h[p]
EX_mn2_e	Mn2+ exchange	mn2[e] <=>
EX_acmana_e	N-Acetyl-D-mannosamine exchange	acmana[e] ->
EX_mnl_e	D-Mannitol exchange	mnl[e] ->
EX_mobd_e	Molybdate exchange	mobd[e] <=>
EX_mso3_e	Methanesulfonate exchange	mso3[e] ->
EX_n2o_e	Nitrous oxide exchange	n2o[e] ->
EX_na1_e	Sodium exchange	na1[e] <=>
EX_acmum_e	N-Acetylmuramate exchange	acmum[e] ->
EX_nac_e	Nicotinate exchange	nac[e] ->
EX_nh4_e	Ammonia exchange	nh4[e] <=>
EX_ni2_e	Ni2+ exchange	ni2[e] <=>
EX_nmn_e	NMN exchange	nmn[e] ->
EX_no_e	Nitric oxide exchange	no[e] ->
EX_acnam_e	N-Acetylneuraminate exchange	acnam[e] ->
EX_no2_e	Nitrite exchange	no2[e] ->
EX_no3_e	Nitrate exchange	no3[e] ->
EX_novbcn_e	Novobiocin exchange	novbcn[e] ->
EX_o16a4colipa_e	(O16 antigen)x4 core oligosaccharide lipid A exchange	o16a4colipa[e] ->
EX_o2_e	O2 exchange	o2[e] <=>
EX_o2s_e	Superoxide anion exchange	o2s[e] ->
EX_ocdca_e	Octadecanoate (n-C18:0) exchange	ocdca[e] ->
EX_ocdcea_e	Octadecenoate (n-C18:1) exchange	ocdcea[e] ->
EX_octa_e	Octanoate (n-C8:0) exchange	octa[e] ->
EX_acolipa_e	4-Amino-4-deoxy-L-arabinose modified core oligosaccharide lipid A exchange	acolipa[e] ->
EX_orn_e	Ornithine exchange	orn[e] ->
EX_orot_e	Orotate exchange	orot[e] ->
EX_pacald_e	Phenylacetaldehyde exchange	pacald[e] ->
EX_peamn_e	Phenethylamine exchange	peamn[e] ->
EX_phe__L_e	L-Phenylalanine exchange	phe__L[e] ->
EX_acser_e	O-Acetyl-L-serine exchange	acser[e] ->
EX_pheme_e	Protoheme exchange	pheme[e] ->
EX_pi_e	Phosphate exchange	pi[e] <=>
EX_pnto__R_e	(R)-Pantothenate exchange	pnto__R[e] ->
EX_ppa_e	Propionate exchange	ppa[e] ->
EX_ppal_e	Propanal exchange	ppal[e] ->
EX_pppn_e	Phenylpropanoate exchange	pppn[e] ->
EX_ppt_e	Phosphonate exchange	ppt[e] ->
EX_pro__L_e	L-Proline exchange	pro__L[e] ->
3PEPTtex	LalaDgluMdap (tripeptide) transport via diffusion (extracellular to periplasm)	LalaDgluMdap[e] <=> LalaDgluMdap[p]
3UMPtex	3UMP transport via diffusion (extracellular to periplasm)	3ump[e] <=> 3ump[p]
4HOXPACDtex	4-hydroxyphenylacetaldehyde transport via diffusion (extracellular to periplasm)	4hoxpacd[e] <=> 4hoxpacd[p]
EX_progly_e	L-Prolinylglycine exchange	progly[e] ->
EX_psclys_e	Psicoselysine exchange	psclys[e] ->
EX_pser__L_e	O-Phospho-L-serine exchange	pser__L[e] ->
EX_ptrc_e	Putrescine exchange	ptrc[e] ->
EX_ade_e	Adenine exchange	ade[e] ->
EX_pydam_e	Pyridoxamine exchange	pydam[e] ->
EX_pydx_e	Pyridoxal exchange	pydx[e] ->
4PEPTtex	LalaDgluMdapDala (pentapeptide) transport via diffusion (extracellular to periplasm)	LalaDgluMdapDala[e] <=> LalaDgluMdapDala[p]
EX_adn_e	Adenosine exchange	adn[e] ->
5DGLCNt2rpp	5-Dehydro-D-gluconate transport via proton symport, reversible (periplasm)	5dglcn[p] + h[p] <=> 5dglcn[c] + h[c]
EX_adocbl_e	Adenosylcobalamin exchange	adocbl[e] ->
5DGLCNtex	5-Dehydro-D-gluconate transport via diffusion (extracellular to periplasm)	5dglcn[e] <=> 5dglcn[p]
5MTRtex	5-Methylthio-D-ribose transport via proton diffusion (extracellular to periplasm)	5mtr[e] <=> 5mtr[p]
EX_ag_e	Silver exchange	ag[e] ->
5MTRtpp	5-Methylthio-D-ribose transport via proton symport (periplasm)	5mtr[c] + h[c] -> 5mtr[p] + h[p]
EX_agm_e	Agmatine exchange	agm[e] ->
EX_akg_e	2-Oxoglutarate exchange	akg[e] ->
EX_ala_B_e	Beta-Alanine exchange	ala_B[e] ->
EX_ala__D_e	D-Alanine exchange	ala__D[e] ->
EX_ala__L_e	L-Alanine exchange	ala__L[e] ->
EX_alaala_e	D-Alanyl-D-alanine exchange	alaala[e] ->
EX_all__D_e	D-Allose exchange	all__D[e] ->
EX_alltn_e	Allantoin exchange	alltn[e] ->
EX_amp_e	AMP exchange	amp[e] ->
EX_anhgm_e	N-Acetyl-D-glucosamine(anhydrous)N-Acetylmuramic acid exchange	anhgm[e] ->
EX_arab__L_e	L-Arabinose exchange	arab__L[e] ->
AMPtex	AMP transport via diffusion (extracellular to periplasm)	amp[e] <=> amp[p]
ANHGMtex	GlcNAc-anhMurNAc transport via diffusion (extracellular to periplasm)	anhgm[e] <=> anhgm[p]
EX_arbt_e	Arbutin exchange	arbt[e] ->
ABUTt2pp	4-aminobutyrate transport in via proton symport (periplasm)	4abut[p] + h[p] -> 4abut[c] + h[c]
ABUTtex	4-aminobutyrate transport via diffusion (extracellular to periplasm)	4abut[e] <=> 4abut[p]
EX_arbtn_e	Aerobactin minus Fe3 exchange	arbtn[e] ->
ACACt2pp	Acetoacetate transport via proton symport (periplasm)	acac[p] + h[p] <=> acac[c] + h[c]
ACACtex	Acetoacetate transport via diffusion (extracellular to periplasm)	acac[e] <=> acac[p]
ACALDtex	Acetaldehyde transport via diffusion (extracellular to periplasm)	acald[e] <=> acald[p]
ACALDtpp	Acetaldehyde reversible transport (periplasm)	acald[p] <=> acald[c]
EX_arbtn_fe3_e	Aerobactin exchange	arbtn_fe3[e] ->
ACGAL1Ptex	N-acetyl-D-galactosamine 1-phosphate transport via diffusion (extracellular to periplasm)	acgal1p[e] <=> acgal1p[p]
EX_arg__L_e	L-Arginine exchange	arg__L[e] ->
ACGALtex	N-acetyl-D-galactosamine transport via diffusion (extracellular to periplasm)	acgal[e] <=> acgal[p]
ACGAM1Ptex	N-acetyl-D-glucosamine 1-phosphate transport via diffusion (extracellular to periplasm)	acgam1p[e] <=> acgam1p[p]
ARBTNtex	Aerobactin secretion (to extracellular)	arbtn[p] + h[p] -> h[c] + arbtn[e]
ARBTNtpp	Aerobactin secretion (to periplasm)	arbtn[c] + h[p] -> h[c] + arbtn[p]
ARBTtex	Arbutin transport via diffusion (extracellular to periplasm)	arbt[e] -> arbt[p]
ACGAtex	N-Acetyl-D-glucosamine transport via diffusion (extracellular to periplasm)	acgam[e] <=> acgam[p]
ARBt2rpp	L-arabinose transport via proton symport (periplasm)	arab__L[p] + h[p] <=> arab__L[c] + h[c]
ARBt3ipp	L-arabinose transport via proton antiport (periplasm)	arab__L[c] + h[p] -> h[c] + arab__L[p]
ARBtex	L-arabinose transport via diffusion (extracellular to periplasm)	arab__L[e] <=> arab__L[p]
ARGAGMt7pp	Arginine/agmatine antiport (periplasm)	agm[c] + arg__L[p] <=> arg__L[c] + agm[p]
EX_ascb__L_e	L-Ascorbate exchange	ascb__L[e] ->
EX_asn__L_e	L-Asparagine exchange	asn__L[e] ->
ARGORNt7pp	Arginine/ornithine antiporter (periplasm)	orn[c] + arg__L[p] <=> arg__L[c] + orn[p]
ACMANAtex	N-acetyl-D-mannosamine transport via diffusion (extracellular to periplasm)	acmana[e] <=> acmana[p]
EX_aso3_e	Arsenite exchange	aso3[e] ->
ACMUMtex	N-acetylmuramate transport via diffusion (extracellular to periplasm)	acmum[e] -> acmum[p]
ACNAMt2pp	N-acetylneuraminate proton symport (periplasm)	acnam[p] + h[p] -> acnam[c] + h[c]
ACNAMtex	N-acetylneuraminate transport via diffusion (extracellular to periplasm)	acnam[e] <=> acnam[p]
ARGt3pp	L-arginine transport out via proton antiport (cytoplasm to periplasm)	arg__L[c] + h[p] -> h[c] + arg__L[p]
ARGtex	L-arginine transport via diffusion (extracellular to periplasm)	arg__L[e] <=> arg__L[p]
ASCBtex	L-ascorbate transport via diffusion (extracellular to periplasm)	ascb__L[e] <=> ascb__L[p]
EX_asp__L_e	L-Aspartate exchange	asp__L[e] ->
ACOLIPAabctex	Arabinose modified core oligosaccharide lipid A transport via ABC system (periplasm to extracellular)	atp[c] + h2o[c] + acolipa[p] -> adp[c] + h[c] + pi[c] + acolipa[e]
ASNt2rpp	L-asparagine reversible transport via proton symport (periplasm)	asn__L[p] + h[p] <=> asn__L[c] + h[c]
ASNtex	L-asparagine transport via diffusion (extracellular to periplasm)	asn__L[e] <=> asn__L[p]
EX_btn_e	Biotin exchange	btn[e] ->
ASO3t8pp	Arsenite efflux via ATP hydrolysis (periplasm)	aso3[c] + atp[c] + h2o[c] -> adp[c] + h[c] + pi[c] + aso3[p]
ASO3tex	Arsenite transport via diffusion (extracellular to periplasm)	aso3[e] <=> aso3[p]
EX_but_e	Butyrate (n-C4:0) exchange	but[e] ->
ACSERtex	O-Acetyl-L-serine transport via diffusion (extracellular to periplasm)	acser[e] <=> acser[p]
ACSERtpp	O-Acetyl-L-serine export via facilitated transport	acser[c] -> acser[p]
ASPt2_2pp	Aspartate transport via proton symport (2 H) (periplasm)	asp__L[p] + 2 h[p] -> asp__L[c] + 2 h[c]
ACt2rpp	Acetate reversible transport via proton symport (periplasm)	ac[p] + h[p] <=> ac[c] + h[c]
EX_butso3_e	Butanesulfonate exchange	butso3[e] ->
ACt4pp	Na+/Acetate symport (periplasm)	ac[p] + na1[p] -> ac[c] + na1[c]
ACtex	Acetate transport via diffusion (extracellular to periplasm)	ac[e] <=> ac[p]
ASPt2_3pp	L-asparate transport via proton symport (3 H) (periplasm)	asp__L[p] + 3 h[p] -> asp__L[c] + 3 h[c]
ASPtex	L-aspartate transport via diffusion (extracellular to periplasm)	asp__L[e] <=> asp__L[p]
ADEt2rpp	Adenine transport via proton symport (reversible) (periplasm)	ade[p] + h[p] <=> ade[c] + h[c]
ADEtex	Adenine transport via diffusion (extracellular to periplasm)	ade[e] <=> ade[p]
BALAt2pp	Beta-alanine transport in via proton symport (periplasm)	ala_B[p] + h[p] -> ala_B[c] + h[c]
EX_ca2_e	Calcium exchange	ca2[e] <=>
BALAtex	Beta-alanine transport via diffusion (extracellular to periplasm)	ala_B[e] <=> ala_B[p]
ADNtex	Adenosine transport via diffusion (extracellular to periplasm)	adn[e] <=> adn[p]
BTNt2ipp	Biotin transport via proton symport (periplasm)	btn[p] + h[p] -> btn[c] + h[c]
BTNtex	Biotin transport via diffusion (extracellular to periplasm)	btn[e] <=> btn[p]
BUTSO3tex	Butanesulfonate transport via diffusion (extracellular to periplasm)	butso3[e] <=> butso3[p]
BUTt2rpp	Butyrate transport via proton symport, reversible (periplasm)	but[p] + h[p] <=> but[c] + h[c]
BUTtex	Butyrate transport via diffusion (extracellular to periplasm)	but[e] <=> but[p]
CA2t3pp	Calcium (Ca+2) transport out via proton antiport (periplasm)	ca2[c] + h[p] -> h[c] + ca2[p]
AGM3Pt2pp	GlcNAc-anhMurNAc tripeptide transport in via proton symport (periplasm)	anhgm3p[p] + h[p] -> anhgm3p[c] + h[c]
AGM4Pt2pp	GlcNAc-anhMurNAc tetrapeptide transport in via proton symport (periplasm)	anhgm4p[p] + h[p] -> anhgm4p[c] + h[c]
CA2tex	Calcium (Ca+2) transport via diffusion (extracellular to periplasm)	ca2[e] <=> ca2[p]
CADVtpp	Lysine/Cadaverine antiporter (periplasm)	15dap[c] + h[p] + lys__L[p] -> h[c] + lys__L[c] + 15dap[p]
CAt6pp	Calcium / sodium antiporter (1:1)	ca2[c] + na1[p] <=> na1[c] + ca2[p]
AGMt2pp	GlcNAc-anhMurNAc transport in via proton symport (periplasm)	anhgm[p] + h[p] -> anhgm[c] + h[c]
AGMtex	Agmatine transport via diffusion (extracellular to periplasm)	agm[e] <=> agm[p]
EX_cbi_e	Cobinamide exchange	cbi[e] ->
CD2t3pp	Cadmium (Cd+2) transport out via proton antiport (periplasm)	cd2[c] + h[p] -> h[c] + cd2[p]
CD2tex	Cadmium (Cd+2) transport via diffusion (extracellular to periplasm)	cd2[e] <=> cd2[p]
CD2tpp	Cadmium (+2) transport in via permease (no H+)	cd2[p] -> cd2[c]
AGt3	Silver transport out via proton antiport	ag[c] + h[e] -> h[c] + ag[e]
AKGt2rpp	2-oxoglutarate reversible transport via symport (periplasm)	akg[p] + h[p] <=> akg[c] + h[c]
AKGtex	Alpha-ketoglutarate transport via diffusion (extracellular to periplasm)	akg[e] <=> akg[p]
ALAALAtex	D-alanyl-D-alanine (DalaDala) transport via diffusion (extracellular to periplasm)	alaala[e] <=> alaala[p]
CGLYtex	L-Cysteinylglycine transport via diffusion (extracellular to periplasm)	cgly[e] <=> cgly[p]
ALAt4pp	L-alanine transport in via sodium symport (periplasm)	ala__L[p] + na1[p] -> ala__L[c] + na1[c]
CHLt2pp	Choline transport via proton symport (periplasm)	chol[p] + h[p] -> chol[c] + h[c]
CHLtex	Choline transport via diffusion (extracellular to periplasm)	chol[e] <=> chol[p]
ALAtex	L-alanine transport via diffusion (extracellular to periplasm)	ala__L[e] <=> ala__L[p]
EX_cbl1_e	Cob(I)alamin exchange	cbl1[e] <=>
EX_cd2_e	Cadmium exchange	cd2[e] ->
CHTBStex	Chitobiose transport via diffusion (extracellular to periplasm)	chtbs[e] <=> chtbs[p]
ALLTNt2rpp	Allantoin transport in via proton symport (periplasm)	alltn[p] + h[p] <=> alltn[c] + h[c]
ALLTNtex	Allantoin transport via diffusion (extracellular to periplasm)	alltn[e] <=> alltn[p]
CITt3pp	Citrate transport out via proton antiport (periplasm)	cit[c] + h[p] -> h[c] + cit[p]
CITt7pp	Citrate transport via succinate antiport (periplasm)	succ[c] + cit[p] -> cit[c] + succ[p]
CITtex	Citrate transport via diffusion (extracellular to periplasm)	cit[e] <=> cit[p]
CLIPAabctex	Cold lipid A transport via ABC system (periplasm to extracellular)	atp[c] + h2o[c] + lipa_cold[p] -> adp[c] + h[c] + pi[c] + lipa_cold[e]
ALLtex	Allose transport via diffusion (extracellular to periplasm)	all__D[e] <=> all__D[p]
EX_cgly_e	Cys-Gly exchange	cgly[e] ->
EX_chol_e	Choline exchange	chol[e] ->
EX_chtbs_e	Chitobiose exchange	chtbs[e] ->
EX_cit_e	Citrate exchange	cit[e] ->
CLtex	Chloride (Cl-1) transport via diffusion (extracellular to periplasm)	cl[e] <=> cl[p]
CMPtex	CMP transport via diffusion (extracellular to periplasm)	cmp[e] <=> cmp[p]
CMtex	Chloramphenicol transport via diffusion (extracellular to periplasm)	cm[e] <=> cm[p]
CMtpp	Chloramphenicol transport via TolC system	cm[p] + h[p] -> h[c] + cm[e]
CO2tex	CO2 transport via diffusion (extracellular to periplasm)	co2[e] <=> co2[p]
CO2tpp	CO2 transporter via diffusion (periplasm)	co2[p] <=> co2[c]
DMSOtex	Dimethyl sulfoxide transport via diffusion (extracellular to periplasm)	dmso[e] <=> dmso[p]
DMSOtpp	Dimethyl sulfoxide transport via diffusion (periplasm)	dmso[p] <=> dmso[c]
DMStex	Dimethyl sulfide transport via diffusion (extracellular to periplasm)	dms[e] <=> dms[p]
COBALT2t3pp	Cobalt (Co+2) transport out via proton antiport (periplasm)	cobalt2[c] + h[p] -> h[c] + cobalt2[p]
EX_cl_e	Chloride exchange	cl[e] <=>
COBALT2tex	Cobalt (Co+2) transport via diffusion (extracellular to periplasm)	cobalt2[e] <=> cobalt2[p]
COBALT2tpp	Cobalt transport in via permease (no H+)	cobalt2[p] -> cobalt2[c]
COLIPAPabctex	Core oligosaccharide lipid A diphosphate transport via ABC system (periplasm to extracellular)	atp[c] + h2o[c] + colipap[p] -> adp[c] + h[c] + pi[c] + colipap[e]
DOPAtex	Dopamine transport via diffusion (extracellular to periplasm)	dopa[e] <=> dopa[p]
DOXRBCNtex	Doxorubicin transport via diffusion (extracellular to periplasm)	doxrbcn[e] <=> doxrbcn[p]
COLIPAabctex	Core oligosaccharide lipid A transport via ABC system (periplasm to extracellular)	atp[c] + h2o[c] + colipa[p] -> adp[c] + h[c] + pi[c] + colipa[e]
DOXRBCNtpp	Doxorubicin transport via TolC system	doxrbcn[p] + h[p] -> h[c] + doxrbcn[e]
CPGNUtex	Coprogen unloaded secretion (extracellular)	cpgn_un[p] + h[p] -> h[c] + cpgn_un[e]
CPGNUtpp	Coprogen unloaded secretion	cpgn_un[c] + h[p] -> h[c] + cpgn_un[p]
DSERt2pp	D-serine transport in via proton symport (periplasm)	h[p] + ser__D[p] -> h[c] + ser__D[c]
DSERtex	D-serine transport via diffusion (extracellular to periplasm)	ser__D[e] <=> ser__D[p]
EX_cm_e	Chloramphenicol exchange	cm[e] ->
DTMPtex	DTMP transport via diffusion (extracellular to periplasm)	dtmp[e] <=> dtmp[p]
DUMPtex	DUMP transport via diffusion (extracellular to periplasm)	dump[e] <=> dump[p]
CRNDt2rpp	D-carnitine outward transport (H+ antiport)	crn__D[p] + h[p] <=> crn__D[c] + h[c]
CRNDtex	D-carnitine transport via diffusion (extracellular to periplasm)	crn__D[e] <=> crn__D[p]
CRNt2rpp	L-carnitine outward transport (H+ antiport)	crn[p] + h[p] <=> crn[c] + h[c]
CRNt7pp	Carnitine/butyrobetaine antiporter (periplasm)	gbbtn[c] + crn[p] -> crn[c] + gbbtn[p]
DURIt2pp	Deoxyuridine transport in via proton symport (periplasm)	duri[p] + h[p] -> duri[c] + h[c]
DURItex	Deoxyuridine transport via diffusion (extracellular to periplasm)	duri[e] <=> duri[p]
CRNt8pp	L-carnitine/D-carnitine antiporter (periplasm)	crn__D[c] + crn[p] -> crn[c] + crn__D[p]
CRNtex	L-carnitine transport via diffusion (extracellular to periplasm)	crn[e] <=> crn[p]
CSNt2pp	Cytosine transport in via proton symport (periplasm)	csn[p] + h[p] -> csn[c] + h[c]
CSNtex	Cytosine transport via diffusion (extracellular to periplasm)	csn[e] <=> csn[p]
EX_cmp_e	CMP exchange	cmp[e] ->
CTBTt2rpp	Cronobetaine outward transport (H+ antiport)	ctbt[p] + h[p] <=> ctbt[c] + h[c]
CU2tex	Copper (Cu+2) transport via diffusion (extracellular to periplasm)	cu2[e] <=> cu2[p]
CU2tpp	Copper transport in via permease (no H+)	cu2[p] -> cu2[c]
CUt3	Copper transport out via proton antiport	cu[c] + h[e] -> h[c] + cu[e]
CUtex	Copper (Cu+1) transport via diffusion (extracellular to periplasm)	cu[e] <=> cu[p]
EX_co2_e	CO2 exchange	co2[e] <=>
CYANtex	Cyanide transport via diffusion (extracellular to periplasm)	cyan[e] <=> cyan[p]
CYNTt2pp	Cyanate transport via proton symport (periplasm)	cynt[p] + h[p] -> cynt[c] + h[c]
EX_cobalt2_e	Co2+ exchange	cobalt2[e] <=>
CYNTtex	Cyanate transport via diffusion (extracellular to periplasm)	cynt[e] <=> cynt[p]
ECA4COLIPAabctex	Enterobacterial common antigen (x4) core oligosaccharide lipid A transport via ABC system (periplasm to extracellular)	atp[c] + h2o[c] + eca4colipa[p] -> adp[c] + h[c] + pi[c] + eca4colipa[e]
CYSDtex	D-cysteine transport via diffusion (extracellular to periplasm)	cys__D[e] <=> cys__D[p]
ECAtpp	Enterobacterial common antigen transferase (flippase, cytoplasm to periplasm)	unagamuf[c] -> unagamuf[p]
EX_colipa_e	Core oligosaccharide lipid A exchange	colipa[e] ->
CYStex	L-cysteine transport via diffusion (extracellular to periplasm)	cys__L[e] <=> cys__L[p]
CYStpp	L-cysteine export via facilitated transport	cys__L[c] -> cys__L[p]
CYTDtex	Cytidine transport via diffusion (extracellular to periplasm)	cytd[e] <=> cytd[p]
D_LACt2pp	D-lactate transport via proton symport (periplasm)	h[p] + lac__D[p] <=> h[c] + lac__D[c]
D_LACtex	D-lactate transport via diffusion (extracellular to periplasm)	lac__D[e] <=> lac__D[p]
ENLIPAabctex	Phosphoethanolamine lipid A transport via ABC system (periplasm to extracellular)	atp[c] + h2o[c] + enlipa[p] -> adp[c] + h[c] + pi[c] + enlipa[e]
EX_colipap_e	Core oligosaccharide lipid A diphosphate exchange	colipap[e] ->
DADNt2pp	Deoxyadenosine transport in via proton symport (periplasm)	dad_2[p] + h[p] -> dad_2[c] + h[c]
DADNtex	Deoxyadenosine transport via diffusion (extracellular to periplasm)	dad_2[e] <=> dad_2[p]
EX_cpgn_e	Coprogen exchange	cpgn[e] ->
EX_cpgn_un_e	Coprogen unloaded (no Fe(III)) exchange	cpgn_un[e] ->
DALAt2pp	D-alanine transport in via proton symport (periplasm)	ala__D[p] + h[p] -> ala__D[c] + h[c]
DALAtex	D-Alanine transport via diffusion (extracellular to periplasm)	ala__D[e] <=> ala__D[p]
DAMPtex	DAMP transport via diffusion (extracellular to periplasm)	damp[e] <=> damp[p]
ETHAt2pp	Ethanolamine transport in via proton symport	etha[p] + h[p] -> etha[c] + h[c]
ETHAtex	Ethanolamine transport via diffusion (extracellular)	etha[e] <=> etha[p]
ETHSO3tex	Ethanesulfonate transport via diffusion (extracellular to periplasm)	ethso3[e] <=> ethso3[p]
ETOHtex	Ethanol transport via diffusion (extracellular to periplasm)	etoh[e] <=> etoh[p]
ETOHtrpp	Ethanol reversible transport via diffusion (periplasm)	etoh[p] <=> etoh[c]
F6Pt6_2pp	Fructose-6-phosphate transport via phosphate antiport (periplasm)	2 pi[c] + f6p[p] -> f6p[c] + 2 pi[p]
F6Ptex	Fructose 6-phosphate transport via diffusion (extracellular to periplasm)	f6p[e] <=> f6p[p]
DAPtex	1,5-Diaminopentane transport via diffusion (extracellular to periplasm)	15dap[e] <=> 15dap[p]
DCAtex	Decanoate transport via diffusion (extracellular to periplasm)	dca[e] <=> dca[p]
DCMPtex	DCMP transport via diffusion (extracellular to periplasm)	dcmp[e] <=> dcmp[p]
FACOAL100t2pp	Fatty-acid-CoA ligase (decanoate transport via vectoral Co-A coupling)	atp[c] + coa[c] + dca[p] + h[p] -> amp[c] + dcacoa[c] + h[c] + ppi[c]
DCYTt2pp	Deoxycytidine transport in via proton symport (periplasm)	dcyt[p] + h[p] -> dcyt[c] + h[c]
DCYTtex	Deoxycytidine transport via diffusion (extracellular to periplasm)	dcyt[e] <=> dcyt[p]
FACOAL120t2pp	Fatty-acid-CoA ligase (dodecanoate transport via vectoral Co-A coupling)	atp[c] + coa[c] + ddca[p] + h[p] -> amp[c] + ddcacoa[c] + h[c] + ppi[c]
FEENTERtpp	Enterochelin transport (secretion)	enter[c] + h[p] -> h[c] + enter[p]
FACOAL140t2pp	Fatty-acid-CoA ligase (tetradecanoate transport via vectoral Co-A coupling)	atp[c] + coa[c] + h[p] + ttdca[p] -> amp[c] + h[c] + tdcoa[c] + ppi[c]
FACOAL141t2pp	Fatty-acid-CoA ligase (tetradecenoate transport via vectoral Co-A coupling)	atp[c] + coa[c] + h[p] + ttdcea[p] -> amp[c] + h[c] + tdecoa[c] + ppi[c]
FACOAL160t2pp	Fatty-acid-CoA ligase (hexadecanoate transport via vectoral Co-A coupling)	atp[c] + coa[c] + h[p] + hdca[p] -> amp[c] + h[c] + pmtcoa[c] + ppi[c]
FACOAL161t2pp	Fatty-acid-CoA ligase (hexadecenoate transport via vectoral Co-A coupling)	atp[c] + coa[c] + h[p] + hdcea[p] -> amp[c] + h[c] + hdcoa[c] + ppi[c]
FACOAL180t2pp	Fatty-acid-CoA ligase (octadecanoate transport via vectoral Co-A coupling)	atp[c] + coa[c] + h[p] + ocdca[p] -> amp[c] + h[c] + ppi[c] + stcoa[c]
FACOAL181t2pp	Fatty-acid-CoA ligase (octadecenoate transport via vectoral Co-A coupling)	atp[c] + coa[c] + h[p] + ocdcea[p] -> amp[c] + h[c] + odecoa[c] + ppi[c]
FACOAL60t2pp	Fatty-acid-CoA ligase (hexanoate transport via vectoral Co-A coupling)	atp[c] + coa[c] + h[p] + hxa[p] -> amp[c] + h[c] + hxcoa[c] + ppi[c]
FACOAL80t2pp	Fatty-acid-CoA ligase (octanoate transport via vectoral Co-A coupling)	atp[c] + coa[c] + h[p] + octa[p] -> amp[c] + h[c] + occoa[c] + ppi[c]
DDCAtexi	Fatty acid (dodecanoate) transport via facilitated irreversible diffusion (extracellular to periplasm)	ddca[e] -> ddca[p]
DDGLCNt2rpp	2-dehydro-3-deoxy-D-gluconate transport via proton symport, reversible (periplasm)	2ddglcn[p] + h[p] <=> 2ddglcn[c] + h[c]
DDGLCNtex	2-dehydro-3-deoxy-D-gluconate transport via diffusion (extracellular to periplasm)	2ddglcn[e] <=> 2ddglcn[p]
DGMPtex	DGMP transport via diffusion (extracellular to periplasm)	dgmp[e] <=> dgmp[p]
DGSNt2pp	Deoxyguanosine transport in via proton symport (periplasm)	dgsn[p] + h[p] -> dgsn[c] + h[c]
DGSNtex	Deoxyguanosine transport via diffusion (extracellular to periplasm)	dgsn[e] <=> dgsn[p]
DHAtex	Dihydroxyacetone transport via diffusion (extracellular to periplasm)	dha[e] <=> dha[p]
DHAtpp	Dihydroxyacetone transport via facilitated diffusion (periplasm)	dha[p] <=> dha[c]
FALDtex	Formaldehyde transport via diffusion (extracellular to periplasm)	fald[e] <=> fald[p]
FALDtpp	Formaldehyde transport via diffusion (periplasm)	fald[p] <=> fald[c]
FE2t2pp	Iron (II) transport in via proton symport (periplasm)	fe2[p] + h[p] -> fe2[c] + h[c]
FE2t3pp	Iron (Fe+2) transport out via proton antiport (periplasm)	fe2[c] + h[p] -> h[c] + fe2[p]
FE2tex	Iron (II) transport via diffusion (extracellular to periplasm)	fe2[e] <=> fe2[p]
FE2tpp	Iron (+2) transport in via permease (no H+)	fe2[p] -> fe2[c]
FE3HOXUtex	Fe(III)hydroxamate unloaded secretion	fe3hox_un[c] + h[p] -> h[c] + fe3hox_un[p]
FE3HOXUtpp	Fe(III)hydroxamate unloaded secretion (extracellular)	fe3hox_un[p] + h[p] -> h[c] + fe3hox_un[e]
FE3tex	Iron (III) transport via diffusion (extracellular to periplasm)	fe3[e] <=> fe3[p]
DIMPtex	DIMP transport via diffusion (extracellular to periplasm)	dimp[e] <=> dimp[p]
DINSt2pp	Deoxyinosine transport in via proton symport (periplasm)	din[p] + h[p] -> din[c] + h[c]
DINStex	Deoxyinosine transport via diffusion (extracellular to periplasm)	din[e] <=> din[p]
FECRMUtex	Ferrichrome (minus Fe) secretion (to extracellular)	fecrm_un[p] + h[p] -> h[c] + fecrm_un[e]
FECRMUtpp	Ferrichrome (minus Fe) secretion (to periplasm)	fecrm_un[c] + h[p] -> h[c] + fecrm_un[p]
FEENTERtex	Enterochelin transport (secretion periplasm)	enter[p] + h[p] -> h[c] + enter[e]
GLYBtex	Glycine betaine transport via diffusion (extracellular to periplasm)	glyb[e] <=> glyb[p]
GLYC2Ptex	Glycerol-2-phosphate transport via diffusion (extracellular to periplasm)	glyc2p[e] <=> glyc2p[p]
GLYC3Pt6pp	Glycerol-3-phosphate : phosphate antiporter (periplasm)	pi[c] + glyc3p[p] -> glyc3p[c] + pi[p]
GLYC3Ptex	Glycerol-3-phosphate transport via diffusion (extracellular to periplasm)	glyc3p[e] <=> glyc3p[p]
GLYCAt2rpp	D-glycerate transport via proton symport, reversible (periplasm)	glyc__R[p] + h[p] <=> h[c] + glyc__R[c]
GLYCAtex	D-glycerate transport via diffusion (extracellular to periplasm)	glyc__R[e] <=> glyc__R[p]
FEOXAMUtex	Ferroxamine (minus Fe3) secretion (to extracellular)	feoxam_un[p] + h[p] -> h[c] + feoxam_un[e]
GLYCLTt2rpp	Glycolate transport via proton symport, reversible (periplasm)	glyclt[p] + h[p] <=> glyclt[c] + h[c]
GLYCLTt4pp	Glycolate transport via sodium symport (periplasm)	glyclt[p] + na1[p] -> glyclt[c] + na1[c]
GLYCLTtex	Glycolate transport via diffusion (extracellular to periplasm)	glyclt[e] <=> glyclt[p]
GLYCtex	Glycerol transport via diffusion (extracellular to periplasm)	glyc[e] <=> glyc[p]
GLYCtpp	Glycerol transport via channel (periplasm)	glyc[c] <=> glyc[p]
INDOLEtex	Indole transport via diffusion (extracellular to periplasm)	indole[e] <=> indole[p]
INOSTt4pp	Na+/myo-inositol symporter (periplasm)	na1[p] + inost[p] -> inost[c] + na1[c]
INSTtex	Inositol transport via diffusion (extracellular to periplasm)	inost[e] <=> inost[p]
INStex	Inosine transport via diffusion (extracellular to periplasm)	ins[e] <=> ins[p]
GLYt4pp	Glycine transport in via sodium symport (periplasm)	gly[p] + na1[p] -> gly[c] + na1[c]
GLYtex	Glycine transport via diffusion (extracellular to periplasm)	gly[e] <=> gly[p]
ISETACtex	Isethionate transport via diffusion (extracellular to periplasm)	isetac[e] <=> isetac[p]
K2L4Aabctex	KDO(2)-lipid IV A transport via ABC system (periplasm to extracellular)	atp[c] + h2o[c] + kdo2lipid4[p] -> adp[c] + h[c] + pi[c] + kdo2lipid4[e]
GMPtex	GMP transport via diffusion (extracellular to periplasm)	gmp[e] <=> gmp[p]
Kt2pp	Potassium transport in via proton symport (periplasm)	h[p] + k[p] -> h[c] + k[c]
Kt3pp	Potassium transport out via proton antiport (periplasm)	k[c] + h[p] -> h[c] + k[p]
Ktex	Potassium transport via diffusion (extracellular to periplasm)	k[e] <=> k[p]
L_LACt2rpp	L-lactate reversible transport via proton symport (periplasm)	h[p] + lac__L[p] <=> h[c] + lac__L[c]
L_LACtex	L-lactate transport via diffusion (extracellular to periplasm)	lac__L[e] <=> lac__L[p]
GSNt2pp	Guanosine transport in via proton symport (periplasm)	gsn[p] + h[p] -> gsn[c] + h[c]
GSNtex	Guanosine transport via diffusion (extracellular to periplasm)	gsn[e] <=> gsn[p]
LALADGLUtex	L-alanyl-D-glutamate transport via diffusion (extracellular to periplasm)	LalaDglu[e] <=> LalaDglu[p]
LALADGLUtpp	L-alanyl-D-glutamate transport in via proton symport (periplasm)	LalaDglu[p] + h[p] -> LalaDglu[c] + h[c]
LALALGLUtex	L-alanyl-L-glutamate transport via diffusion (extracellular to periplasm)	LalaLglu[e] <=> LalaLglu[p]
GTHOXtex	Glutathione (ox) transport via diffusion (extracellular to periplasm)	gthox[e] <=> gthox[p]
LALALGLUtpp	L-alanyl-L-glutamate transport in via proton symport (periplasm)	LalaLglu[p] + h[p] -> LalaLglu[c] + h[c]
FEOXAMUtpp	Ferroxamine (minus Fe3) secretion (to periplasm)	feoxam_un[c] + h[p] -> h[c] + feoxam_un[p]
GTHRDtex	Glutathione transport via diffusion (extracellular to periplasm)	gthrd[e] <=> gthrd[p]
GTPtex	GTP transport via diffusion (extracellular to periplasm)	gtp[e] <=> gtp[p]
LCTSt3ipp	Lactose transport via proton aniport (periplasm)	lcts[c] + h[p] -> h[c] + lcts[p]
LCTStex	Lactose transport via diffusion (extracellular to periplasm)	lcts[e] <=> lcts[p]
LCTStpp	Lactose transport via proton symport (periplasm)	h[p] + lcts[p] <=> lcts[c] + h[c]
LEUt2rpp	L-leucine reversible transport via proton symport (periplasm)	h[p] + leu__L[p] <=> leu__L[c] + h[c]
GUAt2pp	Guanine transport in via proton symport (periplasm)	gua[p] + h[p] -> gua[c] + h[c]
GUAtex	Guanine transport via diffusion (extracellular to periplasm)	gua[e] <=> gua[p]
LEUtex	L-leucine transport via diffusion (extracellular to periplasm)	leu__L[e] <=> leu__L[p]
GUAtpp	Guanine transport via diffusion (periplasm)	gua[p] <=> gua[c]
H2O2tex	Hydrogen peroxide transport via diffusion (external)	h2o2[e] <=> h2o2[p]
H2Otex	H2O transport via diffusion (extracellular to periplasm)	h2o[e] <=> h2o[p]
LIPAabctex	Lipid A transport via ABC system (periplasm to extracellular)	atp[c] + h2o[c] + lipa[p] -> adp[c] + h[c] + pi[c] + lipa[e]
LIPOt2pp	Lipoate transport via proton symport (periplasm)	h[p] + lipoate[p] -> h[c] + lipoate[c]
LIPOtex	Lipoate transport via diffusion (extracellular to periplasm)	lipoate[e] <=> lipoate[p]
H2Otpp	H2O transport via diffusion (periplasm)	h2o[p] <=> h2o[c]
H2St1pp	H2s transport (periplasm)	h2s[c] -> h2s[p]
H2Stex	H2s transport via diffusion (extracellular to periplasm)	h2s[e] <=> h2s[p]
H2tex	Hydrogen transport via diffusion (extracellular to periplasm)	h2[e] <=> h2[p]
H2tpp	Hydrogen transport diffusion (periplasm)	h2[p] <=> h2[c]
HCINNMt2rpp	3-hydroxycinnamic acid transport via proton symport, reversible (periplasm)	3hcinnm[p] + h[p] <=> 3hcinnm[c] + h[c]
HCINNMtex	3-hydroxycinnamic acid transport via diffusion (extracellular to periplasm)	3hcinnm[e] <=> 3hcinnm[p]
HDCAtexi	Hexadecanoate transport via facilitated irreversible diffusion (extracellular to periplasm)	hdca[e] -> hdca[p]
HDCEAtexi	Hexadecenoate transport via facilitated irreversible diffusion (extracellular to periplasm)	hdcea[e] -> hdcea[p]
HEXt2rpp	Hexanoate transport via proton symport, reversible (periplasm)	h[p] + hxa[p] <=> h[c] + hxa[c]
HG2t3pp	Mercury (Hg+2) transport out via proton antiport (periplasm)	hg2[c] + h[p] -> h[c] + hg2[p]
HG2tex	Mercury (Hg+2) transport via diffusion (extracellular to periplasm)	hg2[e] <=> hg2[p]
HISt2rpp	L-histidine reversible transport via proton symport (periplasm)	h[p] + his__L[p] <=> h[c] + his__L[c]
HIStex	L-histidine transport via diffusion (extracellular to periplasm)	his__L[e] <=> his__L[p]
HOMt2pp	L-homoserineserine efflux via proton symport	hom__L[c] + h[p] -> h[c] + hom__L[p]
HOMtex	L-homoserine transport via diffusion (extracellular to periplasm)	hom__L[e] <=> hom__L[p]
HPPPNt2rpp	3-(3-hydroxyphenyl)propionate transport via proton symport, reversible (periplasm)	3hpppn[p] + h[p] <=> 3hpppn[c] + h[c]
HPPPNtex	3-(3-hydroxyphenyl)propionate transport via diffusion (extracellular to periplasm)	3hpppn[e] <=> 3hpppn[p]
HXAtex	Hexanoate transport via diffusion (extracellular to periplasm)	hxa[e] <=> hxa[p]
LYSt2pp	L-lysine transport in via proton symport (periplasm)	h[p] + lys__L[p] -> h[c] + lys__L[c]
HYXNtex	Hypoxanthine transport via diffusion (extracellular to periplasm)	hxan[e] <=> hxan[p]
LYSt3pp	L-lysine transport out via proton antiport (cytoplasm to periplasm)	lys__L[c] + h[p] -> h[c] + lys__L[p]
LYStex	L-lysine transport via diffusion (extracellular to periplasm)	lys__L[e] <=> lys__L[p]
HYXNtpp	Hypoxanthine transport (periplasm)	hxan[p] <=> hxan[c]
Htex	Proton transport via diffusion (extracellular to periplasm)	h[e] <=> h[p]
LYXt2pp	L-Lyxose transport via proton symport (periplasm)	h[p] + lyx__L[p] -> h[c] + lyx__L[c]
LYXtex	L-Lyxose transport via diffusion (extracellular to periplasm)	lyx__L[e] <=> lyx__L[p]
MALDt2_2pp	D-Malate transport via proton symport (2 H) (periplasm)	2 h[p] + mal__D[p] -> 2 h[c] + mal__D[c]
MALDtex	D-Malate transport via diffusion (extracellular to periplasm)	mal__D[e] <=> mal__D[p]
MALTHXtexi	Maltohexaose transport via diffusion (extracellular to periplasm) irreversible	malthx[e] -> malthx[p]
MALTPTtexi	MaltopentaoseMaltotriose transport via diffusion (extracellular to periplasm) irreversible	maltpt[e] -> maltpt[p]
IDONt2rpp	L-idonate transport via proton symport, reversible (periplasm)	h[p] + idon__L[p] <=> h[c] + idon__L[c]
IDONtex	L-idonate transport via diffusion (extracellular to periplasm)	idon__L[e] <=> idon__L[p]
MALTTRtexi	Maltotriose transport via diffusion (extracellular to periplasm) irreversible	malttr[e] -> malttr[p]
MALTTTRtexi	MaltotetraoseMaltotriose transport via diffusion (extracellular to periplasm) irreversible	maltttr[e] -> maltttr[p]
MALTtexi	MaltoseMaltotriose transport via diffusion (extracellular to periplasm) irreversible	malt[e] -> malt[p]
MALt2_2pp	Malate transport via proton symport (2 H) (periplasm)	2 h[p] + mal__L[p] -> 2 h[c] + mal__L[c]
MALt2_3pp	Malate transport via proton symport (3 H) (periplasm)	3 h[p] + mal__L[p] -> 3 h[c] + mal__L[c]
MALt3pp	L-malate transport out via proton antiport (periplasm)	mal__L[c] + h[p] -> h[c] + mal__L[p]
MALtex	Malate transport via diffusion (extracellular to periplasm)	mal__L[e] <=> mal__L[p]
ILEt2rpp	L-isoleucine reversible transport via proton symport (periplasm)	h[p] + ile__L[p] <=> h[c] + ile__L[c]
ILEtex	L-isoleucine transport via diffusion (extracellular to periplasm)	ile__L[e] <=> ile__L[p]
IMPtex	IMP transport via diffusion (extracellular to periplasm)	imp[e] <=> imp[p]
MAN6Pt6_2pp	Mannose-6-phosphate transport via phosphate antiport (periplasm)	2 pi[c] + man6p[p] -> man6p[c] + 2 pi[p]
MAN6Ptex	Mannose 6-phosphate transport via diffusion (extracellular to periplasm)	man6p[e] <=> man6p[p]
INDOLEt2pp	Indole transport via proton symport, irreversible (periplasm)	h[c] + indole[c] -> h[p] + indole[p]
INDOLEt2rpp	Indole transport via proton symport, reversible (periplasm)	h[p] + indole[p] <=> h[c] + indole[c]
MANGLYCtex	2-O-alpha-mannosyl-D-glycerate transport via diffusion (extracellular to periplasm)	manglyc[e] <=> manglyc[p]
MANtex	D-mannose transport via diffusion (extracellular to periplasm)	man[e] <=> man[p]
MELIBt2pp	Melibiose transport in via symport (periplasm)	h[p] + melib[p] -> h[c] + melib[c]
MELIBt3ipp	Melibiose transport in via antiport (periplasm)	melib[c] + h[p] -> h[c] + melib[p]
MELIBtex	Melibiose transport via diffusion (extracellular to periplasm)	melib[e] <=> melib[p]
MEOHtex	Methanol transport via diffusion (extracellular to periplasm)	meoh[e] <=> meoh[p]
MEOHtrpp	Methanol reversible transport via diffusion (periplasm)	meoh[p] <=> meoh[c]
METDtex	D-methionine transport via diffusion (extracellular to periplasm)	met__D[e] <=> met__D[p]
METSOX1tex	L-methionine S-oxide diffusion (extracellular)	metsox_S__L[e] <=> metsox_S__L[p]
METSOX2tex	L-methionine R-oxide diffusion (extracellular)	metsox_R__L[e] <=> metsox_R__L[p]
METtex	L-methionine transport via diffusion (extracellular to periplasm)	met__L[e] <=> met__L[p]
MG2tex	Magnesium (Mg+2) transport via diffusion (extracellular to periplasm)	mg2[e] <=> mg2[p]
MG2tpp	Magnesium (+2) transport in via diffusion	mg2[p] -> mg2[c]
MINCYCtex	Minocycline transport via diffusion (extracellular to periplasm)	mincyc[e] <=> mincyc[p]
MINCYCtpp	Minocycline transport via TolC system	h[p] + mincyc[p] -> h[c] + mincyc[e]
MINOHPtexi	Myo-inositol phosphate transport via diffusion (extracellular to periplasm)	minohp[e] -> minohp[p]
O16A4COLIPAabctex	O16 antigen (x4) core oligosaccharide lipid A transport via ABC system (periplasm to extracellular)	atp[c] + h2o[c] + o16a4colipa[p] -> adp[c] + h[c] + pi[c] + o16a4colipa[e]
O16AUNDtpp	O16 antigen (flippase, cytoplasm to periplasm)	o16aund[c] -> o16aund[p]
O2Stex	Superoxide anion transport via diffusion (extracellular to periplasm)	o2s[e] <=> o2s[p]
O2tex	Oxygen transport via diffusion (extracellular to periplasm)	o2[e] <=> o2[p]
O2tpp	O2 transport via diffusion (periplasm)	o2[p] <=> o2[c]
MMETt2pp	S-methylmethionine permease (periplasm)	h[p] + mmet[p] -> h[c] + mmet[c]
MMETtex	S-methyl-L-methionine transport via diffusion (extracellular to periplasm)	mmet[e] <=> mmet[p]
MN2t3pp	Manganese (Mn+2) transport out via proton antiport (periplasm)	mn2[c] + h[p] -> h[c] + mn2[p]
MN2tpp	Manganese transport in via permease (no H+)	mn2[p] -> mn2[c]
OCDCAtexi	Octadecanoate transport via facilitated irreversible diffusion (extracellular to periplasm)	ocdca[e] -> ocdca[p]
OCDCEAtexi	Octadecenoate (n-C18:1) transport via facilitated irreversible diffusion (extracellular to periplasm)	ocdcea[e] -> ocdcea[p]
OCTAtex	Octanoate transport via diffusion (extracellular to periplasm)	octa[e] <=> octa[p]
MNLtex	Mannitol transport via diffusion (extracellular to periplasm)	mnl[e] <=> mnl[p]
MNt2pp	Manganese (Mn+2) transport in via proton symport (periplasm)	h[p] + mn2[p] -> h[c] + mn2[c]
MNtex	Manganese (Mn+2) transport via diffusion (extracellular to periplasm)	mn2[e] <=> mn2[p]
MOBDtex	Molybdate transport via diffusion (extracellular to periplasm)	mobd[e] <=> mobd[p]
MSO3tex	Methanesulfonate transport via diffusion (extracellular to periplasm)	mso3[e] <=> mso3[p]
ORNtex	Ornithine transport via diffusion (extracellular to periplasm)	orn[e] <=> orn[p]
OROTt2_2pp	Orotate transport via proton symport (2 H) (periplasm)	2 h[p] + orot[p] -> 2 h[c] + orot[c]
OROTtex	Orotate transport via diffusion (extracellular to periplasm)	orot[e] <=> orot[p]
N2Otex	Nitrious oxide transport via diffusion (extracellular to periplasm)	n2o[e] <=> n2o[p]
N2Otpp	Nitrious oxide transport (diffusion)	n2o[p] <=> n2o[c]
NACtex	Nicotinic acid transport via diffusion (extracellular to periplasm)	nac[e] <=> nac[p]
NACtpp	Nicotinic acid uptake (periplasm)	nac[p] -> nac[c]
PACALDt2rpp	Phenylacetaldehyde reversible transport via proton symport (periplasm)	h[p] + pacald[p] <=> h[c] + pacald[c]
PACALDtex	Phenethylacetaldehyde transport via diffusion (extracellular to periplasm)	pacald[e] <=> pacald[p]
NAt3pp	Sodium transport out via proton antiport (cytoplasm to periplasm)	na1[c] + h[p] -> h[c] + na1[p]
NAtex	Sodium transport via diffusion (extracellular to periplasm)	na1[e] <=> na1[p]
NH4tex	Ammonia transport via diffusion (extracellular to periplasm)	nh4[e] <=> nh4[p]
NH4tpp	Ammonia reversible transport (periplasm)	nh4[p] <=> nh4[c]
NI2t3pp	Nickle (Ni+2) transport out via proton antiport (periplasm)	ni2[c] + h[p] -> h[c] + ni2[p]
NI2tex	Nickel transport via diffusion (extracellular to periplasm)	ni2[e] <=> ni2[p]
NI2tpp	Nickel (+2) transport in via permease (no H+)	ni2[p] -> ni2[c]
NMNPtpp	NMN permease (periplasm)	nmn[p] -> nmn[c]
NMNt7pp	NMN transport via NMN glycohydrolase (periplasm)	h2o[c] + nmn[p] -> h[c] + ncam[c] + r5p[c]
NMNtex	NMN transport via diffusion (extracellular to periplasm)	nmn[e] <=> nmn[p]
PEAMNtex	Phenethylamine transport via diffusion (extracellular to periplasm)	peamn[e] <=> peamn[p]
NO2t2rpp	Nitrite transport in via proton symport, reversible (periplasm)	h[p] + no2[p] <=> h[c] + no2[c]
NO2tex	Nitrite transport via diffusion (extracellular to periplasm)	no2[e] <=> no2[p]
NO3t7pp	Nitrate transport in via nitrite antiport (periplasm)	no2[c] + no3[p] -> no3[c] + no2[p]
NO3tex	Nitrate transport via diffusion (extracellular to periplasm)	no3[e] <=> no3[p]
NOVBCNtex	Novobiocin transport via diffusion (extracellular to periplasm)	novbcn[e] <=> novbcn[p]
NOVBCNtpp	Novobiocin transport via TolC system	h[p] + novbcn[p] -> h[c] + novbcn[e]
NOtex	Nitric oxide transport via diffusion (extracellular to periplasm)	no[e] <=> no[p]
NOtpp	NO transport (diffusion)	no[p] <=> no[c]
FORt2pp	Formate transport via proton symport (uptake only, periplasm)	for[p] + h[p] -> for[c] + h[c]
FORtex	Formate transport via diffusion (extracellular to periplasm)	for[e] <=> for[p]
FORtppi	Formate transport via diffusion (cytoplasm to periplasm)	for[c] -> for[p]
PHEMEtiex	Protoheme transport irreversible out via diffusion (periplasm to extracellular)	pheme[p] -> pheme[e]
PHEt2rpp	L-phenylalanine reversible transport via proton symport (periplasm)	h[p] + phe__L[p] <=> h[c] + phe__L[c]
PHEtex	L-phenylalanine transport via diffusion (extracellular to periplasm)	phe__L[e] <=> phe__L[p]
PIt2rpp	Phosphate reversible transport via symport (periplasm)	h[p] + pi[p] <=> h[c] + pi[c]
PItex	Phosphate transport via diffusion (extracellular to periplasm)	pi[e] <=> pi[p]
PNTOt4pp	Pantothenate sodium symporter (periplasm)	na1[p] + pnto__R[p] -> na1[c] + pnto__R[c]
PNTOtex	Pantothenate transport via diffusion (extracellular to periplasm)	pnto__R[e] <=> pnto__R[p]
SBTtex	D-sorbitol transport via diffusion (extracellular to periplasm)	sbt__D[e] <=> sbt__D[p]
PPALtex	Propanal transport via diffusion (extracellular to periplasm)	ppal[e] <=> ppal[p]
PPALtpp	Propanal transport via channel (periplasm)	ppal[c] <=> ppal[p]
PPAt4pp	Na+/Propionate symporter (periplasm)	na1[p] + ppa[p] -> na1[c] + ppa[c]
PPAtex	Propionate transport via diffusion	ppa[e] <=> ppa[p]
SELtex	Selenate transport via diffusion (extracellular to periplasm)	sel[e] <=> sel[p]
FRULYSt2pp	Fructoselysine transport via proton symport (periplasm)	frulys[p] + h[p] -> frulys[c] + h[c]
SELtpp	Selenate transport via proton symport (periplasm)	2 h[p] + sel[p] -> 2 h[c] + sel[c]
PPPNt2rpp	3-phenylpropionate transport via proton symport, reversible (periplasm)	h[p] + pppn[p] <=> h[c] + pppn[c]
PPPNtex	3-phenylpropionate transport via diffusion (extracellular to periplasm)	pppn[e] <=> pppn[p]
SERt2rpp	L-serine reversible transport via proton symport (periplasm)	h[p] + ser__L[p] <=> h[c] + ser__L[c]
SERt4pp	L-serine via sodium symport (periplasm)	na1[p] + ser__L[p] -> na1[c] + ser__L[c]
SERtex	L-serine transport via diffusion (extracellular to periplasm)	ser__L[e] <=> ser__L[p]
PPTtex	Phosphonate transport via diffusion (extracellular to periplasm)	ppt[e] <=> ppt[p]
FRULYStex	Fructoselysine transporter via diffusion (extracellular)	frulys[e] <=> frulys[p]
SKMt2pp	Shikimate transport in via proton symport (periplasm)	h[p] + skm[p] -> h[c] + skm[c]
SKMtex	Shikimate transport via diffusion (extracellular to periplasm)	skm[e] <=> skm[p]
PROGLYtex	L-Prolinylglycine transport via diffusion (extracellular to periplasm)	progly[e] <=> progly[p]
SLNTtex	Selenite transport via diffusion (extracellular to periplasm)	slnt[e] <=> slnt[p]
SLNTtpp	Selenite transport via proton symport (periplasm)	h[p] + slnt[p] -> h[c] + slnt[c]
SO2tex	SO2 transport via diffusion (extracellular to periplasm)	so2[e] <=> so2[p]
SO2tpp	SO2 transport via diffusion (periplasm)	so2[p] <=> so2[c]
FRUURt2rpp	D-fructuronate transport via proton symport, reversible (periplasm)	fruur[p] + h[p] <=> fruur[c] + h[c]
SO3tex	Sulfite transport via diffusion (extracellular to periplasm)	so3[e] <=> so3[p]
SO4t2pp	Sulfate transport in via proton symport (periplasm to cytoplasm)	so4[p] + h[p] -> h[c] + so4[c]
SO4tex	Sulfate transport via diffusion (extracellular to periplasm)	so4[e] <=> so4[p]
PROt2rpp	L-proline reversible transport via proton symport (periplasm)	h[p] + pro__L[p] <=> h[c] + pro__L[c]
PROt4pp	Na+/Proline-L symporter (periplasm)	na1[p] + pro__L[p] -> na1[c] + pro__L[c]
PROtex	L-proline transport via diffusion (extracellular to periplasm)	pro__L[e] <=> pro__L[p]
PSCLYSt2pp	Psicoselysine transport via proton symport (periplasm)	h[p] + psclys[p] -> h[c] + psclys[c]
SPMDt3pp	Spermidine transport out via proton antiport (periplasm)	spmd[c] + h[p] -> h[c] + spmd[p]
SPMDtex	Spermidine transport via diffusion (extracellular to periplasm)	spmd[e] <=> spmd[p]
PSCLYStex	Psicoselysine transporter via diffusion (extracellular)	psclys[e] <=> psclys[p]
SUCASPtpp	Succinate:aspartate antiporter (periplasm)	succ[c] + asp__L[p] -> asp__L[c] + succ[p]
PSERtex	Phospho-L-serine transport via diffusion (extracellular to periplasm)	pser__L[e] <=> pser__L[p]
SUCCt2_2pp	Succinate transport via proton symport (2 H) (periplasm)	succ[p] + 2 h[p] -> 2 h[c] + succ[c]
SUCCt2_3pp	Succintate transport via proton symport (3 H) (periplasm)	succ[p] + 3 h[p] -> 3 h[c] + succ[c]
FRUURtex	D-fructuronate transport via diffusion (extracellular)	fruur[e] <=> fruur[p]
SUCCt3pp	Succinate transport out via proton antiport (periplasm)	succ[c] + h[p] -> h[c] + succ[p]
SUCCtex	Succinate transport via diffusion (extracellular to periplasm)	succ[e] <=> succ[p]
SUCFUMtpp	Succinate:fumarate antiporter (periplasm)	succ[c] + fum[p] -> fum[c] + succ[p]
SUCMALtpp	Succinate:malate antiporter (periplasm)	succ[c] + mal__L[p] -> mal__L[c] + succ[p]
SUCRtex	Sucrose transport transport via diffusion (extracellular to periplasm)	sucr[e] <=> sucr[p]
SUCTARTtpp	Succinate:D-tartrate antiporter (periplasm)	succ[c] + tartr__D[p] -> tartr__D[c] + succ[p]
PTRCORNt7pp	Putrescine/ornithine antiporter (periplasm)	orn[c] + ptrc[p] <=> ptrc[c] + orn[p]
SULFACtex	Sulfoaceate transport via diffusion (extracellular to periplasm)	sulfac[e] <=> sulfac[p]
PTRCt2pp	Putrescine transport in via proton symport	h[p] + ptrc[p] -> h[c] + ptrc[c]
PTRCtex	Putrescine transport via diffusion (extracellular to periplasm)	ptrc[e] <=> ptrc[p]
TARTRDtex	D-tartrate transport via diffusion (extracellular to periplasm)	tartr__D[e] <=> tartr__D[p]
TARTRt7pp	Tartrate/succinate antiporter (periplasm)	succ[c] + tartr__L[p] <=> tartr__L[c] + succ[p]
TARTRtex	Tartrate transport via diffusion (extracellular to periplasm)	tartr__L[e] <=> tartr__L[p]
TARTt2_3pp	D-tartrate transport via proton symport (3 H) (periplasm)	3 h[p] + tartr__D[p] -> 3 h[c] + tartr__D[c]
TAURtex	Taurine transport via diffusion (extracellular to periplasm)	taur[e] <=> taur[p]
TCYNTtex	Thiocyanate transport via diffusion (extracellular to periplasm)	tcynt[e] <=> tcynt[p]
PYDAMtex	Pyridoxamine transport via diffusion (extracellular)	pydam[e] <=> pydam[p]
PYDAMtpp	Pyridoxamine import	pydam[p] -> pydam[c]
PYDXNtex	Pyridoxine transport via diffusion (extracellular)	pydxn[e] <=> pydxn[p]
PYDXNtpp	Pyridoxine import	pydxn[p] -> pydxn[c]
PYDXtex	Pyridoxal transport via diffusion (extracellular)	pydx[e] <=> pydx[p]
PYDXtpp	Pyridoxal import	pydx[p] -> pydx[c]
PYRt2rpp	Pyruvate reversible transport via proton symport (periplasm)	h[p] + pyr[p] <=> h[c] + pyr[c]
PYRtex	Pyruvate transport via diffusion (extracellular to periplasm)	pyr[e] <=> pyr[p]
THMDtex	Thymidine transport via diffusion (extracellular to periplasm)	thymd[e] <=> thymd[p]
QUIN2tex	Quinate transport via diffusion (extracellular to periplasm)	quin[e] <=> quin[p]
QUIN2tpp	Quinate transport (periplasm)	quin[p] <=> quin[c]
THMtex	Thiamine transport via diffusion (extracellular to periplasm)	thm[e] <=> thm[p]
R5Ptex	Ribose 5-phosphate transport via diffusion (extracellular to periplasm)	r5p[e] <=> r5p[p]
FRUtex	D-fructose transport via diffusion (extracellular to periplasm)	fru[e] <=> fru[p]
THRPtex	Phospho-L-threonine transport via diffusion (extracellular to periplasm)	thrp[e] <=> thrp[p]
THRt2pp	L-threonine efflux transport via proton antiport (periplasm)	thr__L[c] + h[p] -> h[c] + thr__L[p]
THRt2rpp	L-threonine reversible transport via proton symport (periplasm)	h[p] + thr__L[p] <=> h[c] + thr__L[c]
RFAMPtex	Rifampin transport via diffusion (extracellular to periplasm)	rfamp[e] <=> rfamp[p]
RFAMPtpp	Rifampin transport via TolC system	h[p] + rfamp[p] -> h[c] + rfamp[e]
THRt4pp	L-threonine via sodium symport (periplasm)	na1[p] + thr__L[p] -> na1[c] + thr__L[c]
THRtex	L-threonine transport via diffusion (extracellular to periplasm)	thr__L[e] <=> thr__L[p]
THYMt3pp	Thymine transport out via proton antiport (periplasm)	thym[c] + h[p] -> h[c] + thym[p]
THYMtex	Thymine transport via diffusion (extracellular to periplasm)	thym[e] <=> thym[p]
RIBtex	Ribose transport via diffusion (extracellular to periplasm)	rib__D[e] <=> rib__D[p]
RMNtex	L-rhamnose transport via diffusion (extracellular to periplasm)	rmn[e] <=> rmn[p]
RMNtpp	L-rhamnose transport via proton symport (periplasm)	h[p] + rmn[p] -> h[c] + rmn[c]
TMAOtex	Trimethylamine N-oxide transport via diffusion (extracellular to periplasm)	tmao[e] <=> tmao[p]
TMAtex	Trimethylamine transport via diffusion (extracellular to periplasm)	tma[e] <=> tma[p]
TREtex	Trehalose transport via diffusion (extracellular to periplasm)	tre[e] <=> tre[p]
UACGAMtex	UDP-N-acetyl-D-glucosamine transport via diffusion (extracellular to periplasm)	uacgam[e] <=> uacgam[p]
TRPt2rpp	L-tryptophan reversible transport via proton symport (periplasm)	h[p] + trp__L[p] <=> h[c] + trp__L[c]
TRPtex	L-tryptophan transport via diffusion (extracellular to periplasm)	trp__L[e] <=> trp__L[p]
TSULtex	Thiosulfate transport via diffusion (extracellular to periplasm)	tsul[e] <=> tsul[p]
UDCPPtppi	Undecaprenyl phosphate transport (cytoplasm to periplasm)	udcpp[p] -> udcpp[c]
TTDCAtexi	Tetradecanoate transport via facilitated irreversible diffusion (extracellular to periplasm)	ttdca[e] -> ttdca[p]
TTDCEAtexi	Tetradecenoate transport via facilitated irreversible diffusion (extracellular to periplasm)	ttdcea[e] -> ttdcea[p]
TTRCYCtex	Tetracycline transport via diffusion (extracellular to periplasm)	ttrcyc[e] <=> ttrcyc[p]
TTRCYCtpp	Tetracycline transport via TolC system	h[p] + ttrcyc[p] -> h[c] + ttrcyc[e]
UDPACGALtex	UDP-N-acetyl-D-galactosamine transport via diffusion (extracellular to periplasm)	udpacgal[e] <=> udpacgal[p]
UDPGALtex	UDPgalactose transport via diffusion (extracellular to periplasm)	udpgal[e] <=> udpgal[p]
UDPGLCURtex	UDP-D-glucuronate transport via diffusion (extracellular to periplasm)	udpglcur[e] <=> udpglcur[p]
TUNGStex	Tungstate transport via diffusion (extracellular to periplasm)	tungs[e] <=> tungs[p]
TYMtex	Tyramine transport via diffusion (extracellular to periplasm)	tym[e] <=> tym[p]
UDPGtex	UDPglucose transport via diffusion (extracellular to periplasm)	udpg[e] <=> udpg[p]
TYRPtex	Phopho-L-tyrosine transport via diffusion (extracellular to periplasm)	tyrp[e] <=> tyrp[p]
FUCtex	L-fucose transport via diffusion (extracellular to periplasm)	fuc__L[e] <=> fuc__L[p]
TYRt2rpp	L-tyrosine reversible transport via proton symport (periplasm)	h[p] + tyr__L[p] <=> h[c] + tyr__L[c]
TYRtex	L-tyrosine transport via diffusion (extracellular to periplasm)	tyr__L[e] <=> tyr__L[p]
ULA4Ntppi	Transport (cytoplasm to periplasm)	uLa4n[c] -> uLa4n[p]
UMPtex	UMP transport via diffusion (extracellular to periplasm)	ump[e] <=> ump[p]
FUCtpp	L-fucose transport via proton symport (periplasm)	fuc__L[p] + h[p] <=> fuc__L[c] + h[c]
FUMt2_2pp	Fumarate transport via proton symport (2 H) (periplasm)	fum[p] + 2 h[p] -> fum[c] + 2 h[c]
FUMt2_3pp	Fumarate transport via proton symport (3 H) (periplasm)	fum[p] + 3 h[p] -> fum[c] + 3 h[c]
FUMtex	Fumarate transport via diffusion (extracellular to periplasm)	fum[e] <=> fum[p]
URAtex	Uracil transport via diffusion (extracellular to periplasm)	ura[e] <=> ura[p]
FUSAtex	Fusidic acid transport via diffusion (extracellular to periplasm)	fusa[e] <=> fusa[p]
UREAtex	Urea transport via diffusion (extracellular to periplasm)	urea[e] <=> urea[p]
UREAtpp	Urea transport via facilitate diffusion (periplasm)	urea[p] <=> urea[c]
FUSAtpp	Fusidic acid transport via TolC system	fusa[p] + h[p] -> h[c] + fusa[e]
URItex	Uridine transport via diffusion (extracellular to periplasm)	uri[e] <=> uri[p]
VALt2rpp	L-valine reversible transport via proton symport (periplasm)	h[p] + val__L[p] <=> h[c] + val__L[c]
VALtex	L-valine transport via diffusion (extracellular to periplasm)	val__L[e] <=> val__L[p]
G1Ptex	D-glucose 1-phosphate transport via diffusion	g1p[e] <=> g1p[p]
XANt2pp	Xanthine transport in via proton symport (periplasm)	h[p] + xan[p] -> h[c] + xan[c]
XANtex	Xanthine transport via diffusion (extracellular to periplasm)	xan[e] <=> xan[p]
XANtpp	Xanthine reversible transport (periplasm)	xan[p] <=> xan[c]
XMPtex	XMP transport via diffusion (extracellular to periplasm)	xmp[e] <=> xmp[p]
XTSNt2rpp	Xanthosine transport via proton symport (periplasm)	h[p] + xtsn[p] <=> h[c] + xtsn[c]
XTSNtex	Xanthosine transport via diffusion (extracellular to periplasm)	xtsn[e] <=> xtsn[p]
XYLUt2pp	L-xylulose transport in via proton symport (periplasm)	h[p] + xylu__L[p] -> h[c] + xylu__L[c]
XYLUtex	L-xylulose transport via diffusion (extracellular to periplasm)	xylu__L[e] <=> xylu__L[p]
XYLt2pp	D-xylose transport in via proton symport (periplasm)	h[p] + xyl__D[p] -> h[c] + xyl__D[c]
XYLtex	D-xylose transport via diffusion (extracellular to periplasm)	xyl__D[e] <=> xyl__D[p]
ZN2t3pp	Zinc (Zn+2) transport out via proton antiport (periplasm)	zn2[c] + h[p] -> h[c] + zn2[p]
ZN2tpp	Zinc transport in via permease (no H+)	zn2[p] -> zn2[c]
Zn2tex	Zinc (Zn+2) transport via diffusion (extracellular to periplasm)	zn2[e] <=> zn2[p]
G3PCtex	Glycero-3-phosphocholine transport via diffusion (extracellular to periplasm)	g3pc[e] <=> g3pc[p]
G3PEtex	Glycero-3-phosphoethanolamine transport via diffusion (extracellular to periplasm)	g3pe[e] <=> g3pe[p]
G3PGtex	Glycerophoglycerol transport via diffusion (extracellular to periplasm)	g3pg[e] <=> g3pg[p]
G3PItex	Glycero-3-phospho-1-inositol transport via diffusion (extracellular to periplasm)	g3pi[e] <=> g3pi[p]
G3PStex	Glycerophosphserine transport via diffusion (extracellular to periplasm)	g3ps[e] <=> g3ps[p]
G6Pt6_2pp	Glucose-6-phosphate transport via phosphate antiport (periplasm)	2 pi[c] + g6p[p] -> g6p[c] + 2 pi[p]
G6Ptex	Glucose 6-phosphate transport via diffusion (extracellular to periplasm)	g6p[e] <=> g6p[p]
GAL1Ptex	D-galactose 1-phosphate transport via diffusion (extracellular to periplasm)	gal1p[e] <=> gal1p[p]
GALBDtex	Beta D-galactose transport via diffusion (extracellular to periplasm)	gal_bD[e] <=> gal_bD[p]
GALCTNLt2pp	L-galactonate transport via proton symport (periplasm)	galctn__L[p] + h[p] -> galctn__L[c] + h[c]
GALCTNLtex	L-galactonate transport via diffusion (extracellular to periplasm)	galctn__L[e] <=> galctn__L[p]
GALCTNt2pp	D-galactonate transport via proton symport (periplasm)	galctn__D[p] + h[p] -> galctn__D[c] + h[c]
GALCTNtex	D-galactonate transport via diffusion (extracellular to periplasm)	galctn__D[e] <=> galctn__D[p]
GALCTt2rpp	D-galactarte transport via proton symport, reversible (periplasm)	galct__D[p] + h[p] <=> galct__D[c] + h[c]
GALCTtex	D-galactarte transport via diffusion (extracellular to periplasm)	galct__D[e] <=> galct__D[p]
GALTtex	Galactitol transport via diffusion (extracellular to periplasm)	galt[e] <=> galt[p]
GALURt2rpp	D-galacturonate transport via proton symport, reversible (periplasm)	galur[p] + h[p] <=> galur[c] + h[c]
GALURtex	D-galacturonate transport via diffusion (extracellular to periplasm)	galur[e] <=> galur[p]
GALt2pp	D-galactose transport in via proton symport (periplasm)	gal[p] + h[p] -> gal[c] + h[c]
GALtex	D-galactose transport via diffusion (extracellular to periplasm)	gal[e] <=> gal[p]
GAM6Pt6_2pp	D-Glucosamine 6-phosphate transport via phosphate antiport (periplasm)	2 pi[c] + gam6p[p] -> gam6p[c] + 2 pi[p]
GAMAN6Ptex	D-glucosamine 6-phosphate transport via diffusion (extracellular to periplasm)	gam6p[e] <=> gam6p[p]
GAMtex	D-glucosamine transport via diffusion (extracellular to periplasm)	gam[e] <=> gam[p]
GBBTNtex	Gamma-butyrobetaine transport via diffusion (extracellular to periplasm)	gbbtn[e] <=> gbbtn[p]
GDPtex	GDP transport via diffusion (extracellular to periplasm)	gdp[e] <=> gdp[p]
GLCNt2rpp	D-gluconate transport via proton symport, reversible (periplasm)	glcn[p] + h[p] <=> glcn[c] + h[c]
GLCNtex	D-gluconate transport via diffusion (extracellular to periplasm)	glcn[e] <=> glcn[p]
GLCRt2rpp	D-glucarate transport via proton symport, reversible (periplasm)	glcr[p] + h[p] <=> glcr[c] + h[c]
GLCRtex	D-glucarate transport via diffusion (extracellular to periplasm)	glcr[e] <=> glcr[p]
GLCUR1Ptex	D-glucuronate 1-phosphate transport via diffusion (extracellular to periplasm)	glcur1p[e] <=> glcur1p[p]
GLCURt2rpp	D-glucuronate transport via proton symport, reversible (periplasm)	glcur[p] + h[p] <=> glcur[c] + h[c]
GLCURtex	D-glucuronat transport via diffusion (extracellular to periplasm)	glcur[e] <=> glcur[p]
GLCt2pp	D-glucose transport in via proton symport (periplasm)	glc__D[p] + h[p] -> glc__D[c] + h[c]
GLNtex	L-glutamine transport via diffusion (extracellular to periplasm)	gln__L[e] <=> gln__L[p]
GLUABUTt7pp	4-aminobutyrate/glutamate antiport (periplasm)	4abut[c] + glu__L[p] <=> glu__L[c] + 4abut[p]
GLUt2rpp	L-glutamate transport via proton symport, reversible (periplasm)	glu__L[p] + h[p] <=> glu__L[c] + h[c]
GLUt4pp	Na+/glutamate symport (periplasm)	glu__L[p] + na1[p] -> glu__L[c] + na1[c]
GLUtex	L-glutamate transport via diffusion (extracellular to periplasm)	glu__L[e] <=> glu__L[p]
GLYALDtex	Glyceraldehyde transport via diffusion (extracellular to periplasm)	glyald[e] <=> glyald[p]
GLYALDtpp	Glyceraldehyde facilitated diffusion (periplasm)	glyald[p] <=> glyald[c]
GLYBt2pp	Glycine betaine transport via proton symport (periplasm)	glyb[p] + h[p] -> h[c] + glyb[c]
