# Supplementary material for: In Silico Design Strategies for the Production of Target Chemical Compounds Using Iterative Single-Level Linear Programming Problems
Source: Biomolecules. 2022 Apr 21;12(5):620. doi: 10.3390/biom12050620 (PMC9138359; doi:10.3390/biom12050620)
Supplement: Supplementary file 1 [file biomolecules-12-00620-s001.zip › Table_S2.xlsx]

## Sheet: Sheet1
Description	Abbreviation	TrgtFlux	o2consFlux
(R)-Propane-1,2-diol exchange	EX_12ppd__R_e	13.4759	-3.95001
(S)-Propane-1,2-diol exchange	EX_12ppd__S_e	13.2748	-4.75454
1,5-Diaminopentane exchange	EX_15dap_e	7.39996	-6.05379
Pyruvate exchange	EX_pyr_e	19.3184	-9.55748
Quinate exchange	EX_quin_e	7.66035	-4.23107
L-Serine exchange	EX_ser__L_e	19.3184	-9.55748
Spermidine exchange	EX_spmd_e	2.64304	-10.2788
Succinate exchange	EX_succ_e	14.4888	-7.14268
L-Cysteine exchange	EX_cys__L_e	9.88203	-13.3844
Cytidine exchange	EX_cytd_e	6.05022	-12.4769
Dihydroxyacetone exchange	EX_dha_e	16.7384	-7.63838
L-Threonine exchange	EX_thr__L_e	12.1833	-9.12026
Thymine exchange	EX_thym_e	10.3556	-16.4311
Thymidine exchange	EX_thymd_e	5.07031	-9.68564
L-Tryptophan exchange	EX_trp__L_e	4.38119	-7.46981
Enterochelin exchange	EX_enter_e	1.71314	-11.5987
Ethanolamine exchange	EX_etha_e	10.9407	-17.6498
L-Tyrosine exchange	EX_tyr__L_e	5.42866	-6.28128
Ethanol exchange	EX_etoh_e	19.2818	-0.00817655
Fe-enterobactin exchange	EX_feenter_e	1.71314	-12.0269
Uracil exchange	EX_ura_e	14.4888	-17.6498
Urea exchange	EX_urea_e	11.8906	-17.6498
Uridine exchange	EX_uri_e	6.43948	-9.55748
L-Valine exchange	EX_val__L_e	9.64089	-0.00817655
Xanthine exchange	EX_xan_e	7.25972	-17.6498
Xanthosine exchange	EX_xtsn_e	5.59898	-17.6498
Formate exchange	EX_for_e	57.9553	-17.6498
3-Hydroxypropanoate exchange	EX_3hpp_e	10.187	-17.6498
Sn-Glycero-3-phosphoethanolamine exchange	EX_g3pe_e	7.05859	-15.502
Glycerophosphoglycerol exchange	EX_g3pg_e	6.17627	-14.6197
4-Aminobutanoate exchange	EX_4abut_e	11.4538	-6.31134
5-Dehydro-D-gluconate exchange	EX_5dglcn_e	9.65921	-9.55748
5-Methylthio-D-ribose exchange	EX_5mtr_e	2.64338	-10.2788
L-alanine-D-glutamate-meso-2,6-diaminoheptanedioate exchange	EX_LalaDgluMdap_e	3.1226	-12.5759
D-Gluconate exchange	EX_glcn_e	9.64089	-4.82862
L-Glutamate exchange	EX_glu__L_e	11.3576	-6.74447
Glycine exchange	EX_gly_e	26.5258	-17.6498
D-Glyceraldehyde exchange	EX_glyald_e	16.7384	-7.63838
L-alanine-D-glutamate-meso-2,6-diaminoheptanedioate-D-alanine exchange	EX_LalaDgluMdapDala_e	2.68997	-10.779
Glycerol exchange	EX_glyc_e	14.8231	-5.97282
(R)-Glycerate exchange	EX_glyc__R_e	13.8646	-17.6498
Glycerol 3-phosphate exchange	EX_glyc3p_e	10.435	-17.6498
Glycolate exchange	EX_glyclt_e	27.6647	-16.3564
Reduced glutathione exchange	EX_gthrd_e	4.29203	-12.7872
Guanine exchange	EX_gua_e	6.25453	-17.6498
Acetate exchange	EX_ac_e	27.6647	-2.52409
Hydrogen sulfide exchange	EX_h2s_e	20.567	-16.7195
Acetaldehyde exchange	EX_acald_e	22.6457	-1.23926
L-Histidine exchange	EX_his__L_e	8.30161	-16.3455
L-Homoserine exchange	EX_hom__L_e	12.5265	-7.74749
Hexanoate (n-C6:0) exchange	EX_hxa_e	7.23067	-0.00817655
Hypoxanthine exchange	EX_hxan_e	7.51957	-17.6498
L-Idonate exchange	EX_idon__L_e	9.64089	-4.82862
L-Isoleucine exchange	EX_ile__L_e	7.02864	-5.13874
Indole exchange	EX_indole_e	5.3366	-9.82413
Inosine exchange	EX_ins_e	5.43965	-17.0562
D-lactate exchange	EX_lac__D_e	19.2818	-0.00817655
L-Lactate exchange	EX_lac__L_e	16.7384	-7.63845
L-Leucine exchange	EX_leu__L_e	7.32017	-2.95229
L-Lysine exchange	EX_lys__L_e	7.39996	-6.05379
L-Malate exchange	EX_mal__L_e	14.4888	-14.3871
Ornithine exchange	EX_orn_e	9.12089	-7.68866
L-Phenylalanine exchange	EX_phe__L_e	5.23074	-5.54615
O-Acetyl-L-serine exchange	EX_acser_e	11.3203	-6.91238
Protoheme exchange	EX_pheme_e	1.28699	-9.59127
L-Proline exchange	EX_pro__L_e	9.65293	-4.76241
Putrescine exchange	EX_ptrc_e	9.20653	-7.21763
Adenine exchange	EX_ade_e	6.74624	-17.6498
Adenosine exchange	EX_adn_e	5.09354	-17.6498
Agmatine exchange	EX_agm_e	8.27422	-12.3453
2-Oxoglutarate exchange	EX_akg_e	11.5911	-11.4893
D-Alanine exchange	EX_ala__D_e	13.8121	-16.4172
L-Alanine exchange	EX_ala__L_e	19.2818	-0.00817655
D-Alanyl-D-alanine exchange	EX_alaala_e	6.90586	-16.4184
Allantoin exchange	EX_alltn_e	7.03815	-17.6498
N-Acetyl-D-glucosamine(anhydrous)N-Acetylmuramic acid exchange	EX_anhgm_e	2.61583	-8.15276
L-Arginine exchange	EX_arg__L_e	8.20498	-12.7261
L-Asparagine exchange	EX_asn__L_e	14.4888	-14.3871
L-Aspartate exchange	EX_asp__L_e	14.4888	-14.3871
Cys-Gly exchange	EX_cgly_e	6.67152	-17.6498
Citrate exchange	EX_cit_e	9.65921	-14.3871
