# Supplementary material for: In Silico Design Strategies for the Production of Target Chemical Compounds Using Iterative Single-Level Linear Programming Problems
Source: Biomolecules. 2022 Apr 21;12(5):620. doi: 10.3390/biom12050620 (PMC9138359; doi:10.3390/biom12050620)
Supplement: Supplementary file 1 [file biomolecules-12-00620-s001.zip › Table_S3.xlsx]

## Sheet: Sheet1
Description	Abbreviation	r = 0.90
Spermidine exchange	EX_spmd_e	s
L-Cysteine exchange	EX_cys__L_e	s
Cytidine exchange	EX_cytd_e	f
L-Threonine exchange	EX_thr__L_e	s
Ethanolamine exchange	EX_etha_e	f
Xanthine exchange	EX_xan_e	f
Xanthosine exchange	EX_xtsn_e	s
3-Hydroxypropanoate exchange	EX_3hpp_e	s
L-alanine-D-glutamate-meso-2,6-diaminoheptanedioate exchange	EX_LalaDgluMdap_e	f
L-alanine-D-glutamate-meso-2,6-diaminoheptanedioate-D-alanine exchange	EX_LalaDgluMdapDala_e	f
Guanine exchange	EX_gua_e	f
Hypoxanthine exchange	EX_hxan_e	f
Protoheme exchange	EX_pheme_e	f
Adenine exchange	EX_ade_e	f
Agmatine exchange	EX_agm_e	f
D-Alanine exchange	EX_ala__D_e	f
N-Acetyl-D-glucosamine(anhydrous)N-Acetylmuramic acid exchange	EX_anhgm_e	f
L-Arginine exchange	EX_arg__L_e	f
