# Supplementary material for: In Silico Design Strategies for the Production of Target Chemical Compounds Using Iterative Single-Level Linear Programming Problems
Source: Biomolecules. 2022 Apr 21;12(5):620. doi: 10.3390/biom12050620 (PMC9138359; doi:10.3390/biom12050620)
Supplement: Supplementary file 1 [file biomolecules-12-00620-s001.zip › Table_S4.xlsx]

## Sheet: EX_12ppd__R_e
Abbreviation	Description	Growth rate	Production flux
PFL	Pyruvate formate lyase	0.396604	0
LDH_D	D-lactate dehydrogenase	0.396604	0
ACALD	Acetaldehyde dehydrogenase (acetylating)	0.351269	0
FUM	Fumarase	0.343947	0
ADK1	Adenylate kinase	0.343947	0
ACKr	Acetate kinase	0.302678	0
ATHRDHr	L-allo-threonine dehydrogenase	0.238433	0.027442
FADRx	FAD reductase	0.20252	7.03918
CITL	Citrate lyase	0.20252	7.03918
FACOAE60	Fatty-acid-CoA thioesterase (hexanoate)	0.181359	3.39732
FADRx2	FAD reductase	0.181359	3.39732
NADH16pp	NADH dehydrogenase (ubiquinone-8 & 3 protons) (periplasm)	0.181359	3.39732
NADH18pp	NADH dehydrogenase (demethylmenaquinone-8 & 3 protons) (periplasm)	0.181359	3.39732
NADH17pp	NADH dehydrogenase (menaquinone-8 & 3 protons) (periplasm)	0.113627	6.63101
POX	Pyruvate oxidase	0.0935798	3.91897
PYK	Pyruvate kinase	0.0855695	6.3252
DHAPT	Dihydroxyacetone phosphotransferase	0.0855688	6.32628
DAAD	D-Amino acid dehydrogenase	0.0855688	6.32628
ACOAD5f	Acyl-CoA dehydrogenase (dodecanoyl-CoA)	0.0623138	6.4608
EAR120x	Enoyl-[acyl-carrier-protein] reductase (NADH) (n-C12:0)	0.0558	6.19246
MDH	Malate dehydrogenase	0.0558	6.19246
NADH5	NADH dehydrogenase (ubiquinone-8 )	0.0558	6.19246
GLYCLTDx	Glycolate dehydrogenase (NAD)	0.0558	6.19246
NADH10	NADH dehydrogenase (menaquinone-8 & 0 protons)	0.0558	6.19246
NADH9	NADH dehydrogenase (demethylmenaquinone-8 & 0 protons)	0.0502647	10.7334
PDX5POi	Pyridoxine 5'-phosphate oxidase	0.0502646	10.7334
TALA	Transaldolase	0.0502646	10.7334
GLYCTO2	Glycolate oxidase	0.0502646	10.7334
ASPO5	L-aspartate oxidase	0.0502646	10.7334

## Sheet: EX_12ppd__S_e
Abbreviation	Description	Growth rate	Production flux
PFL	Pyruvate formate lyase	0.438073	0
PGI	Glucose-6-phosphate isomerase	0.409666	0
PYK	Pyruvate kinase	0.361363	0
LDH_D	D-lactate dehydrogenase	0.361363	0
ACALD	Acetaldehyde dehydrogenase (acetylating)	0.35123	0
PPC	Phosphoenolpyruvate carboxylase	0.285288	2.19963
NDPK1	Nucleoside-diphosphate kinase (ATP:GDP)	0.285288	2.19963
ACKr	Acetate kinase	0.276982	0
ALCD2x	Alcohol dehydrogenase (ethanol)	0.181271	0.705099
EDA	2-dehydro-3-deoxy-phosphogluconate aldolase	0.154457	6.87104
FADRx2	FAD reductase	0.154457	6.87104
IDOND	L-idonate 5-dehydrogenase	0.154457	6.87104
NADTRHD	NAD transhydrogenase	0.154457	6.87104
DAAD	D-Amino acid dehydrogenase	0.154457	6.87104
ASPT	L-aspartase	0.154457	6.87104
HPYRI	Hydroxypyruvate isomerase	0.154457	6.87104
PROD2	Proline dehydrogenase	0.154457	6.87104
FLDR2	Flavodoxin reductase (NADPH)	0.154457	6.87104
ALATA_L2	Alanine transaminase	0.154457	6.87104
GLUDy	Glutamate dehydrogenase (NADP)	0.131702	8.97522
ATHRDHr	L-allo-threonine dehydrogenase	0.117441	9.2889
CITL	Citrate lyase	0.117441	9.2889
FACOAE60	Fatty-acid-CoA thioesterase (hexanoate)	0.107713	4.77446
FADRx	FAD reductase	0.0834466	8.58992
3HAD40	3-hydroxyacyl-[acyl-carrier-protein] dehydratase (n-C4:0)	0.074272	10.2296
DHAPT	Dihydroxyacetone phosphotransferase	0.070906	10.0853
G6PP	Glucose-6-phosphate phosphatase	0.070906	10.0853
MLTP1	Maltodextrin phosphorylase (maltopentaose)	0.070906	10.0853
MLTG5	Maltodextrin glucosidase (maltoheptaose)	0.070906	10.0853
MLTG4	Maltodextrin glucosidase (maltohexaose)	0.070906	10.0853
TRE6PS	Alpha,alpha-trehalose-phosphate synthase (UDP-forming)	0.0680146	11.3394
PSP_L	Phosphoserine phosphatase (L-serine)	0.0624065	10.3038
NACODA	N-acetylornithine deacetylase	0.0612572	10.9304
ALDD2x	Aldehyde dehydrogenase (acetaldehyde, NAD)	0.0597897	9.02351
3OAR100	3-oxoacyl-[acyl-carrier-protein] reductase (n-C10:0)	0.0584595	9.9153
TRDR	Thioredoxin reductase (NADPH)	0.0584595	9.9153
EAR120y	Enoyl-[acyl-carrier-protein] reductase (NADPH) (n-C12:0)	0.0581541	9.90385
EAR140y	Enoyl-[acyl-carrier-protein] reductase (NADPH) (n-C14:0)	0.0578754	9.89342
EAR160y	Enoyl-[acyl-carrier-protein] reductase (NADPH) (n-C16:0)	0.0576041	9.88325
EAR180y	Enoyl-[acyl-carrier-protein] reductase (NADPH) (n-C18:0)	0.0574639	9.90383
EAR161y	Enoyl-[acyl-carrier-protein] reductase (NADPH) (n-C16:1)	0.0573229	9.87272
EAR181y	Enoyl-[acyl-carrier-protein] reductase (NADPH) (n-C18:1)	0.0572953	9.87169
NDPK5	Nucleoside-diphosphate kinase (ATP:dGDP)	0.0572808	9.87114
NDPK7	Nucleoside-diphosphate kinase (ATP:dCDP)	0.0572662	9.8706
NDPK6	Nucleoside-diphosphate kinase (ATP:dUDP)	0.0572522	9.87007
NDPK8	Nucleoside-diphosphate kinase (ATP:dADP)	0.0572381	9.86954
PPK	Polyphosphate kinase	0.0536674	12.7154
DADK	Deoxyadenylate kinase	0.0536674	12.7154
DGK1	Deoxyguanylate kinase (dGMP:ATP)	0.0536547	12.717
THRD	L-threonine dehydrogenase	0.0528272	12.9413
NADH16pp	NADH dehydrogenase (ubiquinone-8 & 3 protons) (periplasm)	0.0528272	12.9413
NADH17pp	NADH dehydrogenase (menaquinone-8 & 3 protons) (periplasm)	0.0528272	12.9413
GLYCTO2	Glycolate oxidase	0.0528272	12.9413
GART	GAR transformylase-T	0.0528272	12.9413
MOX	Malate oxidase	0.0528269	12.9412
ALATA_D2	D-alanine transaminase	0.0528267	12.9412
AACTOOR	Aminoacetone:oxygen oxidoreductase(deaminating)(flavin-containing)	0.0528265	12.9413
CYTK1	Cytidylate kinase (CMP)	0.0524909	12.9475
FTHFLi	Formate-tetrahydrofolate ligase	0.0524883	12.9474
CYTD	Cytidine deaminase	0.0524883	12.9474
URIK2	Uridine kinase (GTP:Uridine)	0.0523941	12.9491
OMMBLHX	2-Octaprenyl-3-methyl-6-methoxy-1,4-benzoquinol hydroxylase	0.0523941	12.9491
ASPO6	L-aspartate oxidase	0.0523918	12.9492
OMPHHX	2-octaprenyl-6-methoxyphenol hydroxylase	0.0523917	12.9492
CMPN	CMP nucleosidase	0.0522812	12.9512
ADK1	Adenylate kinase	0.0522812	12.9512
ASPO5	L-aspartate oxidase	0.0522812	12.9512
ACACT5r	Acetyl-CoA C-acyltransferase (decanoyl-CoA) (r)	0.0520682	12.9552
GLYCTO4	Glycolate oxidase	0.0520682	12.9552
IMPD	IMP dehydrogenase	0.0517541	12.9611
DHORDfum	Fumarate dependent DHORD	0.0517541	12.9611
NTD11	5'-nucleotidase (IMP)	0.0515609	12.952
OPHHX	2-Octaprenylphenol hydroxylase	0.0515609	12.952
IPDDI	Isopentenyl-diphosphate D-isomerase	0.0515609	12.952
ASPO4	L-aspartate oxidase	0.0515609	12.952
NTPP5	Nucleoside triphosphate pyrophosphorylase (datp)	0.0515609	12.952
NTD7	5'-nucleotidase (AMP)	0.0515609	12.952
FRD2	Fumarate reductase	0.0515606	12.9521
AMPN	AMP nucleosidase	0.051238	12.9485
DADA	Deoxyadenosine deaminase	0.051238	12.9485
PUNP1	Purine-nucleoside phosphorylase (Adenosine)	0.051238	12.9485
ADD	Adenine deaminase	0.0512056	12.966
ECOAH6	3-hydroxyacyl-CoA dehydratase (3-hydroxytetradecanoyl-CoA)	0.0507983	12.9737
ACOAD8f	Acyl-CoA dehydrogenase (octadecanoyl-CoA)	0.0505891	12.9776
DHORD2	Dihydoorotic acid dehydrogenase (quinone8)	0.0504883	12.9795

## Sheet: EX_15dap_e
Abbreviation	Description	Growth rate	Production flux
PFL	Pyruvate formate lyase	0.505042	0
PDH	Pyruvate dehydrogenase	0.462274	0
ADK1	Adenylate kinase	0.462274	0
LDH_D	D-lactate dehydrogenase	0.435339	0
PTAr	Phosphotransacetylase	0.296579	0
POX	Pyruvate oxidase	0.285101	0
ALCD2x	Alcohol dehydrogenase (ethanol)	0.262439	0
ALDD2y	Aldehyde dehydrogenase (acetaldehyde, NADP)	0.261391	0
NADH17pp	NADH dehydrogenase (menaquinone-8 & 3 protons) (periplasm)	0.261391	0
NADH18pp	NADH dehydrogenase (demethylmenaquinone-8 & 3 protons) (periplasm)	0.219637	0
CITL	Citrate lyase	0.219637	0
FACOAE60	Fatty-acid-CoA thioesterase (hexanoate)	0.219637	0
ALDD2x	Aldehyde dehydrogenase (acetaldehyde, NAD)	0.203128	0
PPK	Polyphosphate kinase	0.163728	0.772472
FRD2	Fumarate reductase	0.163727	0.772496
FRD3	Fumarate reductase	0.161594	0.385792
POR5	Pyruvate synthase	0.0755826	5.59414
MDH	Malate dehydrogenase	0.0636036	7.27675
GLYCTO2	Glycolate oxidase	0.0636032	7.27676
CPPPGO2	Oxygen Independent coproporphyrinogen-III oxidase	0.0636031	7.2768
OMMBLHX	2-Octaprenyl-3-methyl-6-methoxy-1,4-benzoquinol hydroxylase	0.0636031	7.2768
OMPHHX	2-octaprenyl-6-methoxyphenol hydroxylase	0.063603	7.2768
FACOAE120	Fatty-acid-CoA thioesterase (dodecanoate)	0.0635449	7.27719
PDX5POi	Pyridoxine 5'-phosphate oxidase	0.0635449	7.2772
OPHHX	2-Octaprenylphenol hydroxylase	0.0635448	7.2772
DGK1	Deoxyguanylate kinase (dGMP:ATP)	0.0635448	7.2772
ACALD	Acetaldehyde dehydrogenase (acetylating)	0.0579662	7.32141
FTHFD	Formyltetrahydrofolate deformylase	0.0579439	7.32484
ASPO5	L-aspartate oxidase	0.0579431	7.3248
FESR	Iron-sulfur cluster repair	0.0579415	7.32472

## Sheet: EX_pyr_e
Abbreviation	Description	Growth rate	Production flux
ATPS4rpp	ATP synthase (four protons for one ATP) (periplasm)	0.402629	0
PFL	Pyruvate formate lyase	0.336282	0
PDH	Pyruvate dehydrogenase	0.250884	0
ADK1	Adenylate kinase	0.250884	0
ACKr	Acetate kinase	0.219178	0
LDH_D	D-lactate dehydrogenase	0.212313	16.4306
POR5	Pyruvate synthase	0.208968	16.5887
PYK	Pyruvate kinase	0.0945104	18.5541
CYTBO3_4pp	Cytochrome oxidase bo3 (ubiquinol-8: 4 protons) (periplasm)	0.0945104	18.5541
NADH17pp	NADH dehydrogenase (menaquinone-8 & 3 protons) (periplasm)	0.0945104	18.5541
POX	Pyruvate oxidase	0.0945104	18.5541
FDH5pp	Formate Dehydrogenase (menaquinone-8) (periplasm)	0.0945104	18.5541
FDH4pp	Formate dehydrogenase (quinone-8) (periplasm)	0.0945104	18.5541
GND	Phosphogluconate dehydrogenase	0.0945104	18.5541
AKGDH	2-Oxogluterate dehydrogenase	0.0945104	18.4475
FTHFD	Formyltetrahydrofolate deformylase	0.0914303	18.6069
SUCDi	Succinate dehydrogenase (irreversible)	0.0875296	17.9657
THD2pp	NAD(P) transhydrogenase (periplasm)	0.0875296	17.9657
ME2	Malic enzyme (NADP)	0.0875296	17.9657
ABTA	4-aminobutyrate transaminase	0.0851237	18.6958
PFK	Phosphofructokinase	0.0851237	18.6958
FBA3	Sedoheptulose 1,7-bisphosphate D-glyceraldehyde-3-phosphate-lyase	0.0778355	18.825
DM_oxam_c	Sink needed to allow oxamate to leave system	0.0763527	18.8659
HEX7	Hexokinase (D-fructose:ATP)	0.0763527	18.8659
HEX1	Hexokinase (D-glucose:ATP)	0.0763527	18.8659
GNK	Gluconokinase	0.071387	18.9511
MALS	Malate synthase	0.070183	18.9718
ALLTN	Allantoinase	0.0665981	19.0334
AACPS1	Acyl-[acyl-carrier-protein] synthetase (n-C14:0)	0.0665945	19.0334
AACPS2	Acyl-[acyl-carrier-protein] synthetase (n-C14:1)	0.0665945	19.0334
AACPS7	Acyl-[acyl-carrier-protein] synthetase (n-C12:0)	0.0665729	19.0338
AACPS6	Acyl-[acyl-carrier-protein] synthetase (n-C18:0)	0.0665729	19.0338
AACPS3	Acyl-[acyl-carrier-protein] synthetase (n-C16:0)	0.0664126	19.0366
AACPS4	Acyl-[acyl-carrier-protein] synthetase (n-C16:1)	0.0662471	19.0394
AACPS5	Acyl-[acyl-carrier-protein] synthetase (n-C18:1)	0.0633262	19.0896
FESR	Iron-sulfur cluster repair	0.0614093	19.1225
FE3abcpp	Iron (III) transport via ABC system (periplasm to cytoplasm)	0.0613971	19.1227
FEOXAMabcpp	Ferroxamine transport via ABC system (periplasm)	0.0613971	19.1227
FECRMabcpp	Ferrichrome transport via ABC system (periplasm)	0.0613971	19.1227
FE3HOXabcpp	Ferric-dicitrate transport via ABC system (periplasm)	0.0613971	19.1227
CPGNabcpp	Coprogen transport via ABC system (periplasm)	0.0613971	19.1227
ARBTNabcpp	Aerobactin transport via ABC system (periplasm)	0.0613971	19.1227

## Sheet: EX_quin_e
Abbreviation	Description	Growth rate	Production flux
PFL	Pyruvate formate lyase	0.411091	0
LDH_D	D-lactate dehydrogenase	0.411091	0
ACALD	Acetaldehyde dehydrogenase (acetylating)	0.368232	0
PPC	Phosphoenolpyruvate carboxylase	0.319841	0
ADK1	Adenylate kinase	0.319841	0
NDPK1	Nucleoside-diphosphate kinase (ATP:GDP)	0.319841	0
ACKr	Acetate kinase	0.299045	0
THD2pp	NAD(P) transhydrogenase (periplasm)	0.268434	0
ALCD2x	Alcohol dehydrogenase (ethanol)	0.197258	0
FADRx	FAD reductase	0.125313	0
POR5	Pyruvate synthase	0.107321	5.63184
DAAD	D-Amino acid dehydrogenase	0.107321	5.63184
FADRx2	FAD reductase	0.107321	5.63184
PROD2	Proline dehydrogenase	0.0960116	6.65854
GLYAT	Glycine C-acetyltransferase	0.0960116	6.65854
CITL	Citrate lyase	0.0960116	6.65854
FACOAE60	Fatty-acid-CoA thioesterase (hexanoate)	0.0739408	5.40903
EAR40x	Enoyl-[acyl-carrier-protein] reductase (NADH) (n-C4:0)	0.0731192	6.93046
NACODA	N-acetylornithine deacetylase	0.0729735	6.93218
PGI	Glucose-6-phosphate isomerase	0.0626928	6.95875
GLCptspp	D-glucose transport via PEP:Pyr PTS (periplasm)	0.0609805	6.96318
GND	Phosphogluconate dehydrogenase	0.0551328	7.3713
AACPS2	Acyl-[acyl-carrier-protein] synthetase (n-C14:1)	0.0551167	7.37772
MOX	Malate oxidase	0.0551161	7.37772
FE3abcpp	Iron (III) transport via ABC system (periplasm to cytoplasm)	0.055116	7.37776
GLYCL	Glycine Cleavage System	0.0545031	7.38963
PDX5POi	Pyridoxine 5'-phosphate oxidase	0.054503	7.38964
PYAM5PO	Pyridoxamine 5'-phosphate oxidase	0.0545014	7.38958
ABTA	4-aminobutyrate transaminase	0.0544987	7.38973
GARFT	Phosphoribosylglycinamide formyltransferase	0.0542709	7.3886
OMMBLHX	2-Octaprenyl-3-methyl-6-methoxy-1,4-benzoquinol hydroxylase	0.0542708	7.3886
AACTOOR	Aminoacetone:oxygen oxidoreductase(deaminating)(flavin-containing)	0.0542614	7.3884
DHBSH	2,3-dihydroxybenzoylserine hydrolase	0.0542583	7.38862
FTHFD	Formyltetrahydrofolate deformylase	0.0520783	7.43642
ALDD2y	Aldehyde dehydrogenase (acetaldehyde, NADP)	0.0519013	7.44532
ASPO6	L-aspartate oxidase	0.0518747	7.4455
THRA	Threonine aldolase	0.0516991	7.45433
EAR100x	Enoyl-[acyl-carrier-protein] reductase (NADH) (n-C10:0)	0.0516061	7.459
EAR140x	Enoyl-[acyl-carrier-protein] reductase (NADH) (n-C14:0)	0.0515356	7.46255
GLYK	Glycerol kinase	0.0515321	7.46272
OMPHHX	2-octaprenyl-6-methoxyphenol hydroxylase	0.051532	7.46272
OPHHX	2-Octaprenylphenol hydroxylase	0.051532	7.46272
3HAD121	3-hydroxyacyl-[acyl-carrier-protein] dehydratase (n-C12:1)	0.0514015	7.46296
IPDPS	1-hydroxy-2-methyl-2-(E)-butenyl 4-diphosphate reductase (ipdp)	0.0514015	7.46296
ASPO5	L-aspartate oxidase	0.0514015	7.46296

## Sheet: EX_ser__L_e
Abbreviation	Description	Growth rate	Production flux
ENO	Enolase	0.468012	0
PFL	Pyruvate formate lyase	0.437227	0
PDH	Pyruvate dehydrogenase	0.405818	0
NADH16pp	NADH dehydrogenase (ubiquinone-8 & 3 protons) (periplasm)	0.405818	0
SUCDi	Succinate dehydrogenase (irreversible)	0.294378	0
ACKr	Acetate kinase	0.227508	11.2078
PGI	Glucose-6-phosphate isomerase	0.227508	11.002
HEX1	Hexokinase (D-glucose:ATP)	0.195333	0
CYTBO3_4pp	Cytochrome oxidase bo3 (ubiquinol-8: 4 protons) (periplasm)	0.144233	0
SERD_D	D-serine deaminase	0.144233	0
LDH_D	D-lactate dehydrogenase	0.128986	11.4201
ALDD2y	Aldehyde dehydrogenase (acetaldehyde, NADP)	0.11768	12.7115
PGL	6-phosphogluconolactonase	0.0998168	18.3443
FTHFD	Formyltetrahydrofolate deformylase	0.0993818	18.4234
GND	Phosphogluconate dehydrogenase	0.0947181	18.1984
POR5	Pyruvate synthase	0.090885	18.5234
CYTBDpp	Cytochrome oxidase bd (ubiquinol-8: 2 protons) (periplasm)	0.0863129	18.6748
DM_oxam_c	Sink needed to allow oxamate to leave system	0.0859135	18.7017
MALS	Malate synthase	0.0831078	18.7499
ADNK1	Adenosine kinase	0.0831078	18.7499
RNTR2c2	Ribonucleoside-triphosphate reductase (GTP) (flavodoxin)	0.0831078	18.7499
ALLTAMH	Allantoate amidohydrolase	0.082299	18.1535
AKGDH	2-Oxogluterate dehydrogenase	0.0805739	18.2154
SSALy	Succinate-semialdehyde dehydrogenase (NADP)	0.0800913	18.8017
AACPS2	Acyl-[acyl-carrier-protein] synthetase (n-C14:1)	0.0800913	18.8017
AACPS6	Acyl-[acyl-carrier-protein] synthetase (n-C18:0)	0.0800913	18.8017
AACPS1	Acyl-[acyl-carrier-protein] synthetase (n-C14:0)	0.0800837	18.8018
AACPS7	Acyl-[acyl-carrier-protein] synthetase (n-C12:0)	0.080038	18.8026
AACPS3	Acyl-[acyl-carrier-protein] synthetase (n-C16:0)	0.0796992	18.8084
AACPS4	Acyl-[acyl-carrier-protein] synthetase (n-C16:1)	0.0793509	18.8144
AACPS5	Acyl-[acyl-carrier-protein] synthetase (n-C18:1)	0.0781048	18.304
SSALx	Succinate-semialdehyde dehydrogenase (NAD)	0.0673562	19.0204
FESR	Iron-sulfur cluster repair	0.0653732	19.0544
FE3abcpp	Iron (III) transport via ABC system (periplasm to cytoplasm)	0.0640455	19.0772
FEOXAMabcpp	Ferroxamine transport via ABC system (periplasm)	0.0640455	19.0772
FECRMabcpp	Ferrichrome transport via ABC system (periplasm)	0.0640455	19.0772
FE3HOXabcpp	Ferric-dicitrate transport via ABC system (periplasm)	0.0640455	19.0772
CPGNabcpp	Coprogen transport via ABC system (periplasm)	0.0640455	19.0772
ARBTNabcpp	Aerobactin transport via ABC system (periplasm)	0.0640455	19.0772

## Sheet: EX_spmd_e
Abbreviation	Description	Growth rate	Production flux
'GRXR'	'Glutaredoxin reductase'	0.275685	0
'CYSDS'	'Cysteine Desulfhydrase'	0.263704	0
'ASPT'	'L-aspartase'	0.215742	0
'ALCD2x'	'Alcohol dehydrogenase (ethanol)'	0.150045	0
'MCITL2'	'Methylisocitrate lyase'	0.141361	0
'ALDD2x'	'Aldehyde dehydrogenase (acetaldehyde, NAD)'	0.106699	0
'MGSA'	'Methylglyoxal synthase'	0.0932373	0
'INSK'	'Insosine kinase'	0.0932373	0
'DADA'	'Deoxyadenosine deaminase'	0.0932373	0
'ADA'	'Adenosine deaminase'	0.0932373	0
'ADD'	'Adenine deaminase'	0.0703273	1.94232
'DAAD'	'D-Amino acid dehydrogenase'	0.0703273	1.94232
'PROD2'	'Proline dehydrogenase'	0.0703273	1.94232
'FADRx2'	'FAD reductase'	0.0660337	2.05152
'DGK1'	'Deoxyguanylate kinase (dGMP:ATP)'	0.0660337	2.05152
'PPK2'	'Polyphosphate kinase'	0.0660335	2.05152
'DADK'	'Deoxyadenylate kinase'	0.06581	2.00123
'FADRx'	'FAD reductase'	0.0630782	2.19067
'NTPP10'	'Nucleoside triphosphate pyrophosphorylase (ditp)'	0.0619145	2.32788

## Sheet: EX_succ_e
Abbreviation	Description	Growth rate	Production flux
ACKr	Acetate kinase	0.529018	0
NADH16pp	NADH dehydrogenase (ubiquinone-8 & 3 protons) (periplasm)	0.529018	0
SUCDi	Succinate dehydrogenase (irreversible)	0.44148	0
GLCptspp	D-glucose transport via PEP:Pyr PTS (periplasm)	0.409679	0
PYK	Pyruvate kinase	0.188646	12.7245
EDD	6-phosphogluconate dehydratase	0.188646	12.7245
CYTBD2pp	Cytochrome oxidase bd (menaquinol-8: 2 protons) (periplasm)	0.188266	12.0797
FDH4pp	Formate dehydrogenase (quinone-8) (periplasm)	0.162081	13.0592
AKGDH	2-Oxogluterate dehydrogenase	0.158225	13.1078
DHORD2	Dihydoorotic acid dehydrogenase (quinone8)	0.157687	13.1146
NADH18pp	NADH dehydrogenase (demethylmenaquinone-8 & 3 protons) (periplasm)	0.157687	13.1146
GLYCL	Glycine Cleavage System	0.157687	13.1146
AACTOOR	Aminoacetone:oxygen oxidoreductase(deaminating)(flavin-containing)	0.157432	13.1179
GNK	Gluconokinase	0.122087	13.5634
DHAPT	Dihydroxyacetone phosphotransferase	0.122076	13.5635
PGI	Glucose-6-phosphate isomerase	0.122076	11.9387
NADTRHD	NAD transhydrogenase	0.122076	11.9387
ALDD2y	Aldehyde dehydrogenase (acetaldehyde, NADP)	0.122076	11.9387
CITL	Citrate lyase	0.122076	11.9387
FACOAE60	Fatty-acid-CoA thioesterase (hexanoate)	0.122076	11.9387
POX	Pyruvate oxidase	0.122076	11.9387
ALDD2x	Aldehyde dehydrogenase (acetaldehyde, NAD)	0.122076	11.9387
PSERT	Phosphoserine transaminase	0.114386	5.17921
ALCD2x	Alcohol dehydrogenase (ethanol)	0.114386	5.17921
LDH_D	D-lactate dehydrogenase	0.100177	13.8272
NACODA	N-acetylornithine deacetylase	0.100084	13.8407
CYTK1	Cytidylate kinase (CMP)	0.0994291	13.8489
PDH	Pyruvate dehydrogenase	0.0897406	13.8578
PFL	Pyruvate formate lyase	0.0776234	14.1238
ASPO6	L-aspartate oxidase	0.0776234	14.1238
ASPO3	L-aspartate oxidase	0.0776218	14.1238
GLYCTO2	Glycolate oxidase	0.0776211	14.1238
URIK2	Uridine kinase (GTP:Uridine)	0.0776211	14.1238
OMMBLHX	2-Octaprenyl-3-methyl-6-methoxy-1,4-benzoquinol hydroxylase	0.0776209	14.1238
ASPO5	L-aspartate oxidase	0.0776209	14.1238
NTD4	5'-nucleotidase (CMP)	0.0776209	14.1238
PAPSR	Phosphoadenylyl-sulfate reductase (thioredoxin)	0.0776209	14.1238
GART	GAR transformylase-T	0.0776209	14.1238
PPPGO3	Protoporphyrinogen oxidase (anaerobic)	0.0776206	14.1238
IMPD	IMP dehydrogenase	0.0773946	14.1266
OMPHHX	2-octaprenyl-6-methoxyphenol hydroxylase	0.0773944	14.1266
OPHHX	2-Octaprenylphenol hydroxylase	0.0773942	14.1267
THRA	Threonine aldolase	0.0773942	14.1267
IPDDI	Isopentenyl-diphosphate D-isomerase	0.0773942	14.1267
PG181abcpp	Phosphatidylglycerol transport via ABC system (n-C18:1, periplasm)	0.0773932	14.1267
I2FE2SS	ISC [2Fe-2S] Synthesis	0.0773927	14.1267

## Sheet: EX_cys__L_e
Abbreviation	Description	Growth rate	Production flux
'NADH16pp'	'NADH dehydrogenase (ubiquinone-8 & 3 protons) (periplasm)'	0.848674	0
'PDH'	'Pyruvate dehydrogenase'	0.811237	0
'PPC'	'Phosphoenolpyruvate carboxylase'	0.79746	0
'PYK'	'Pyruvate kinase'	0.750186	0
'IDOND'	'L-idonate 5-dehydrogenase'	0.750186	0
'DSERDHr'	'D-serine dehydrogenase'	0.750186	0
'DHAPT'	'Dihydroxyacetone phosphotransferase'	0.750133	0
'SERD_L'	'L-serine deaminase'	0.750133	0
'ASPT'	'L-aspartase'	0.750133	0
'ALATA_L2'	'Alanine transaminase'	0.750133	0
'NADTRHD'	'NAD transhydrogenase'	0.750133	0
'GLYAT'	'Glycine C-acetyltransferase'	0.750133	0
'ALATA_D2'	'D-alanine transaminase'	0.750133	0
'TRPS2'	'Tryptophan synthase (indole)'	0.750133	0
'HPYRI'	'Hydroxypyruvate isomerase'	0.746235	0
'EDA'	'2-dehydro-3-deoxy-phosphogluconate aldolase'	0.735094	0
'POR5'	'Pyruvate synthase'	0.711427	0
'RNTR1c2'	'Ribonucleoside-triphosphate reductase (ATP) (flavodoxin)'	0.711427	0
'RNDR1'	'Ribonucleoside-diphosphate reductase (ADP)'	0.711427	0
'ADNK1'	'Adenosine kinase'	0.711427	0
'ADPT'	'Adenine phosphoribosyltransferase'	0.71137	0
'RNTR2c2'	'Ribonucleoside-triphosphate reductase (GTP) (flavodoxin)'	0.71137	0
'PRPPS'	'Phosphoribosylpyrophosphate synthetase'	0.71137	0
'RNDR2'	'Ribonucleoside-diphosphate reductase (GDP)'	0.71137	0
'ACALD'	'Acetaldehyde dehydrogenase (acetylating)'	0.705034	0
'CYSDS'	'Cysteine Desulfhydrase'	0.698467	0
'GLYOX3'	'Glyoxalase III'	0.698467	0
'LDH_D'	'D-lactate dehydrogenase'	0.670021	0
'MTHFD'	'Methylenetetrahydrofolate dehydrogenase (NADP)'	0.626411	0
'MGSA'	'Methylglyoxal synthase'	0.602385	0
'ALDD2x'	'Aldehyde dehydrogenase (acetaldehyde, NAD)'	0.55384	0
'ALDD2y'	'Aldehyde dehydrogenase (acetaldehyde, NADP)'	0.541865	0.539677
'DGK1'	'Deoxyguanylate kinase (dGMP:ATP)'	0.541865	0.539677
'PPK2'	'Polyphosphate kinase'	0.521158	3.37933
'FADRx2'	'FAD reductase'	0.521158	3.37933
'PROD2'	'Proline dehydrogenase'	0.521158	3.37933
'DAAD'	'D-Amino acid dehydrogenase'	0.516781	3.29565
'GART'	'GAR transformylase-T'	0.516781	3.29565
'PFK'	'Phosphofructokinase'	0.516781	3.29565
'THRA2'	'L-allo-Threonine Aldolase'	0.513412	3.34926
'ADK3'	'Adentylate kinase (GTP)'	0.513412	3.34926
'CBMKr'	'Carbamate kinase'	0.505098	3.38335
'CBPS'	'Carbamoyl-phosphate synthase (glutamine-hydrolysing)'	0.475033	3.24657
'FDH5pp'	'Formate Dehydrogenase (menaquinone-8) (periplasm)'	0.475033	3.24657
'DADA'	'Deoxyadenosine deaminase'	0.475033	3.24657
'PUNP1'	'Purine-nucleoside phosphorylase (Adenosine)'	0.475033	3.24657
'DADK'	'Deoxyadenylate kinase'	0.474466	3.12012
'HCYSMT'	'Homocysteine S-methyltransferase'	0.471816	3.41556
'DHORDfum'	'Fumarate dependent DHORD'	0.471816	3.41556
'3OAS60'	'3-oxoacyl-[acyl-carrier-protein] synthase (n-C6:0)'	0.469371	3.53689
'3OAR100'	'3-oxoacyl-[acyl-carrier-protein] reductase (n-C10:0)'	0.469236	3.55196
'3OAR120'	'3-oxoacyl-[acyl-carrier-protein] reductase (n-C12:0)'	0.469101	3.56702

## Sheet: EX_dha_e
Abbreviation	Description	Growth rate	Production flux
PGK	Phosphoglycerate kinase	0.279782	0.00179452
EDA	2-dehydro-3-deoxy-phosphogluconate aldolase	0.185444	0.00118944
ACALD	Acetaldehyde dehydrogenase (acetylating)	0.162155	0.00104006
PFL	Pyruvate formate lyase	0.154059	0.000988134
PDH	Pyruvate dehydrogenase	0.121796	0.000781197
IDOND	L-idonate 5-dehydrogenase	0.121796	0.000781197
NADTRHD	NAD transhydrogenase	0.121796	0.000781197
HPYRI	Hydroxypyruvate isomerase	0.121796	0.000781197
GLUDy	Glutamate dehydrogenase (NADP)	0.0961398	0.00061664
ALDD2x	Aldehyde dehydrogenase (acetaldehyde, NAD)	0.066279	6.65379
ALDD2y	Aldehyde dehydrogenase (acetaldehyde, NADP)	0.0516759	3.07543
TKT2	Transketolase	0.0503665	10.2283
PROD2	Proline dehydrogenase	0.0503665	10.2283
GLYCL	Glycine Cleavage System	0.0502532	10.2283
MOX	Malate oxidase	0.0501028	10.2244
ASPO5	L-aspartate oxidase	0.0501028	10.2244
MCITS	2-methylcitrate synthase	0.0500666	10.2271
THIORDXi	Hydrogen peroxide reductase (thioredoxin)	0.0500666	10.2271
METOX1s	Methionine oxidation (spontaneous)	0.0500666	10.2271
METOX2s	Methionine oxidation 2 (spontaneous)	0.0500666	10.2271
GART	GAR transformylase-T	0.0500666	10.2271
GTHPi	Glutathione peridoxase	0.0500666	10.2271
FTHFLi	Formate-tetrahydrofolate ligase	0.0500586	10.227
FDH4pp	Formate dehydrogenase (quinone-8) (periplasm)	0.0500586	10.227
FDH5pp	Formate Dehydrogenase (menaquinone-8) (periplasm)	0.0500585	10.227
TRDR	Thioredoxin reductase (NADPH)	0.0500585	10.227
PPAKr	Propionate kinase	0.0500585	10.227
PRPPS	Phosphoribosylpyrophosphate synthetase	0.0500585	10.227
GLYCTO2	Glycolate oxidase	0.0500585	10.227
GLYCTO4	Glycolate oxidase	0.0500585	10.227
OMMBLHX	2-Octaprenyl-3-methyl-6-methoxy-1,4-benzoquinol hydroxylase	0.0500585	10.227
FRD2	Fumarate reductase	0.0500583	10.2271
I2FE2SS2	ISC [2Fe-2S] Synthesis II	0.050058	10.2271
OMPHHX	2-octaprenyl-6-methoxyphenol hydroxylase	0.050058	10.2271
AACPS4	Acyl-[acyl-carrier-protein] synthetase (n-C16:1)	0.0500266	10.2247
EAR161y	Enoyl-[acyl-carrier-protein] reductase (NADPH) (n-C16:1)	0.0500064	10.2276
OPHHX	2-Octaprenylphenol hydroxylase	0.0500063	10.2276
DHORDfum	Fumarate dependent DHORD	0.0500063	10.2276
ASPO3	L-aspartate oxidase	0.0500057	10.2276
DMPPS	1-hydroxy-2-methyl-2-(E)-butenyl 4-diphosphate reductase (dmpp)	0.0500057	10.2276
G3PAT160	Glycerol-3-phosphate acyltransferase (C16:0)	0.0500057	10.2276
ASPO4	L-aspartate oxidase	0.0500034	10.2276
ADNK1	Adenosine kinase	0.0500034	10.2276
G3PAT161	Glycerol-3-phosphate acyltransferase (C16:1)	0.0500034	10.2276

[truncated: 58 more sheets: EX_thr__L_e, EX_thym_e, EX_thymd_e, EX_trp__L_e, EX_enter_e, EX_tyr__L_e, EX_etoh_e, EX_feenter_e, EX_ura_e, EX_urea_e, EX_uri_e, EX_val__L_e, EX_xtsn_e, EX_for_e, EX_3hpp_e, EX_g3pe_e, EX_g3pg_e, EX_4abut_e, EX_5dglcn_e, EX_5mtr_e …]
