# Supplementary material for: In Silico Design Strategies for the Production of Target Chemical Compounds Using Iterative Single-Level Linear Programming Problems
Source: Biomolecules. 2022 Apr 21;12(5):620. doi: 10.3390/biom12050620 (PMC9138359; doi:10.3390/biom12050620)
Supplement: Supplementary file 1 [file biomolecules-12-00620-s001.zip › Table_S5.xlsx]

## Sheet: Sheet1
Description	rxnNames	ko_count
Pyruvate formate lyase	PFL	40
D-lactate dehydrogenase	LDH_D	34
Acetate kinase	ACKr	31
Acetaldehyde dehydrogenase (acetylating)	ACALD	27
Pyruvate dehydrogenase	PDH	25
Pyruvate kinase	PYK	23
L-idonate 5-dehydrogenase	IDOND	21
NAD transhydrogenase	NADTRHD	20
Alcohol dehydrogenase (ethanol)	ALCD2x	19
2-dehydro-3-deoxy-phosphogluconate aldolase	EDA	19
Fumarate reductase	FRD2	18
D-glucose transport via PEP:Pyr PTS (periplasm)	GLCptspp	18
L-aspartase	ASPT	16
Malate dehydrogenase	MDH	16
Alanine transaminase	ALATA_L2	15
Dihydroxyacetone phosphotransferase	DHAPT	14
NADH dehydrogenase (menaquinone-8 & 3 protons) (periplasm)	NADH17pp	14
Fumarate reductase	FRD3	14
Aldehyde dehydrogenase (acetaldehyde, NADP)	ALDD2y	13
FAD reductase	FADRx	13
Hydroxypyruvate isomerase	HPYRI	13
NADH dehydrogenase (ubiquinone-8 & 3 protons) (periplasm)	NADH16pp	13
Polyphosphate kinase	PPK	13
Aldehyde dehydrogenase (acetaldehyde, NAD)	ALDD2x	11
Oxaloacetate decarboxylase	OAADC	11
NADH dehydrogenase (demethylmenaquinone-8 & 3 protons) (periplasm)	NADH18pp	11
D-alanine transaminase	ALATA_D2	10
Flavodoxin reductase (NADPH)	FLDR2	10
Pyruvate synthase	POR5	10
L-serine deaminase	SERD_L	10
Ribonucleoside-triphosphate reductase (ATP) (flavodoxin)	RNTR1c2	10
Tryptophan synthase (indole)	TRPS2	10
Adenylate kinase	ADK1	9
Citrate lyase	CITL	9
Pyruvate oxidase	POX	9
Phosphopentomutase	PPM	9
Fumarase	FUM	9
L-allo-threonine dehydrogenase	ATHRDHr	8
Adenosine kinase	ADNK1	8
2-Oxogluterate dehydrogenase	AKGDH	8
D-Amino acid dehydrogenase	DAAD	8
Fatty-acid-CoA thioesterase (hexanoate)	FACOAE60	8
FAD reductase	FADRx2	8
Glyoxalase III	GLYOX3	8
Gluconokinase	GNK	8
Methylglyoxal synthase	MGSA	8
Phosphoenolpyruvate carboxylase	PPC	8
Proline dehydrogenase	PROD2	8
Thioredoxin reductase (NADPH)	TRDR	8
Ribonucleoside-triphosphate reductase (GTP) (flavodoxin)	RNTR2c2	8
Cysteine Desulfhydrase	CYSDS	7
Malic enzyme (NADP)	ME2	7
Glucose-6-phosphate isomerase	PGI	7
Glutamate dehydrogenase (NADP)	GLUDy	7
Adenine phosphoribosyltransferase	ADPT	6
D-serine dehydrogenase	DSERDHr	6
Deoxyguanylate kinase (dGMP:ATP)	DGK1	6
Formate dehydrogenase (quinone-8) (periplasm)	FDH4pp	6
Phosphogluconate dehydrogenase	GND	6
Phosphoglycerate kinase	PGK	6
Polyphosphate kinase	PPK2	6
Phosphoserine phosphatase (L-serine)	PSP_L	6
L-threonine dehydrogenase	THRD	6
Acetyl-CoA synthetase	ACS	5
Glycolate oxidase	GLYCTO4	5
Hydroxyacylglutathione hydrolase	GLYOX	5
Malic enzyme (NAD)	ME1	5
Pyridoxamine 5'-phosphate oxidase	PYAM5PO	5
Formyltetrahydrofolate deformylase	FTHFD	5
Glycine C-acetyltransferase	GLYAT	5
3-oxoacyl-[acyl-carrier-protein] reductase (n-C6:0)	3OAR60	4
Deoxyribose-phosphate aldolase	DRPA	4
Cytochrome oxidase bo3 (ubiquinol-8: 4 protons) (periplasm)	CYTBO3_4pp	4
6-phosphogluconate dehydratase	EDD	4
Deoxyadenosine deaminase	DADA	4
Enolase	ENO	4
Fructose-bisphosphate aldolase	FBA	4
Formate Dehydrogenase (menaquinone-8) (periplasm)	FDH5pp	4
Malate synthase	MALS	4
NADH dehydrogenase (demethylmenaquinone-8 & 0 protons)	NADH9	4
NADPH Quinone Reductase (Ubiquinone-8)	NADPHQR2	4
Nucleoside-diphosphate kinase (ATP:GDP)	NDPK1	4
D-serine deaminase	SERD_D	4
Succinate dehydrogenase (irreversible)	SUCDi	4
Purine-nucleoside phosphorylase (Adenosine)	PUNP1	4
Transaldolase	TALA	4
NAD(P) transhydrogenase (periplasm)	THD2pp	4
Ribonucleoside-diphosphate reductase (GDP)	RNDR2	4
Glycerol-3-phosphate dehydrogenase (ubiquinone-8)	G3PD5	4
Adenine deaminase	ADD	3
Cytochrome oxidase bd (menaquinol-8: 2 protons) (periplasm)	CYTBD2pp	3
Deoxyadenylate kinase	DADK	3
Glycine Cleavage System	GLYCL	3
Glycolate dehydrogenase (NADP)	GLYCLTDy	3
Insosine kinase	INSK	3
Malate oxidase	MOX	3
Phosphofructokinase (s7p)	PFK_3	3
Phosphoglycerate dehydrogenase	PGCD	3
Ribonucleoside-diphosphate reductase (ADP)	RNDR1	3
Glycerol-3-phosphate dehydrogenase (menaquinone-8)	G3PD6	3
Acyl-[acyl-carrier-protein] synthetase (n-C12:0)	AACPS7	2
4-aminobutyrate transaminase	ABTA	2
Adenosine deaminase	ADA	2
ATP synthase (four protons for one ATP) (periplasm)	ATPS4rpp	2
DUTP diphosphatase	DUTPDP	2
Fructose-bisphosphatase	FBP	2
Glycolate oxidase	GLYCTO2	2
Glycolate oxidase	GLYCTO3	2
Glutaredoxin reductase	GRXR	2
Hexokinase (D-fructose:ATP)	HEX7	2
Hydroxypyruvate reductase (NADPH)	HPYRRy	2
Hypoxanthine phosphoribosyltransferase (Hypoxanthine)	HXPRT	2
2-methylcitrate dehydratase	MCITD	2
Ornithine Decarboxylase	ORNDC	2
Methenyltetrahydrofolate cyclohydrolase	MTHFC	2
Methylenetetrahydrofolate dehydrogenase (NADP)	MTHFD	2
NADH dehydrogenase (ubiquinone-8 )	NADH5	2
NADPH Quinone Reductase (Menaquinone-8)	NADPHQR3	2
NADPH Quinone Reductase (2-Demethylmenaquinone-8)	NADPHQR4	2
Phosphofructokinase	PFK	2
Phosphoribosylpyrophosphate synthetase	PRPPS	2
Phosphoserine transaminase	PSERT	2
Phosphotransacetylase	PTAr	2
Purine-nucleoside phosphorylase (Deoxyinosine)	PUNP6	2
L-allo-Threonine Aldolase	THRA2	2
Transketolase	TKT2	2
Formate-tetrahydrofolate ligase	FTHFLi	2
GAR transformylase-T	GART	2
Glutamate Decarboxylase	GLUDC	2
3-hydroxyacyl-[acyl-carrier-protein] dehydratase (n-C14:0)	3HAD140	1
3-oxoacyl-[acyl-carrier-protein] reductase (n-C10:0)	3OAR100	1
3-oxoacyl-[acyl-carrier-protein] synthase (n-C12:0)	3OAS120	1
Acyl-[acyl-carrier-protein] synthetase (n-C14:0)	AACPS1	1
Acyl-[acyl-carrier-protein] synthetase (n-C14:1)	AACPS2	1
Acyl-[acyl-carrier-protein] synthetase (n-C16:0)	AACPS3	1
Acyl-[acyl-carrier-protein] synthetase (n-C16:1)	AACPS4	1
Acyl-[acyl-carrier-protein] synthetase (n-C18:1)	AACPS5	1
Acyl-[acyl-carrier-protein] synthetase (n-C18:0)	AACPS6	1
AMP nucleosidase	AMPN	1
Acyl-[acyl-carrier-protein] synthetase (n-C10:0)	AACPS8	1
Acyl-[acyl-carrier-protein] synthetase (n-C8:0)	AACPS9	1
L-aspartate oxidase	ASPO5	1
L-aspartate oxidase	ASPO6	1
Carbamate kinase	CBMKr	1
Carbamoyl-phosphate synthase (glutamine-hydrolysing)	CBPS	1
Allantoinase	ALLTN	1
Oxygen Independent coproporphyrinogen-III oxidase	CPPPGO2	1
Deoxycytidine deaminase	DCYTD	1
Sedoheptulose 1,7-bisphosphate D-glyceraldehyde-3-phosphate-lyase	FBA3	1
Glycerate kinase	GLYCK	1
Glycerate kinase	GLYCK2	1
Glycolate dehydrogenase (NAD)	GLYCLTDx	1
Inosine hydrolase	INSH	1
L-Lactate dehydrogenase (ubiquinone)	L_LACD2	1
L-Lactate dehydrogenase (menaquinone)	L_LACD3	1
Glutathione peridoxase	GTHPi	1
D-lactate dehydrogenase	LDH_D2	1
Homocysteine S-methyltransferase	HCYSMT	1
Acetyl-CoA:hexanoate-CoA transferase	HXCT	1
Isocitrate lyase	ICL	1
IMP dehydrogenase	IMPD	1
Methylisocitrate lyase	MCITL2	1
Malate dehydrogenase (ubiquinone 8 as acceptor)	MDH2	1
2-methylcitrate synthase	MCITS	1
Iron-sulfur cluster repair	FESR	1
Malate dehydrogenase (menaquinone 8 as acceptor)	MDH3	1
Nucleoside triphosphate pyrophosphorylase (dgtp)	NTPP1	1
Nucleoside triphosphate pyrophosphorylase (datp)	NTPP5	1
Nucleoside triphosphate tripolyhydrolase	NTPTP1	1
N-acetylornithine deacetylase	NACODA	1
NADH dehydrogenase (menaquinone-8 & 0 protons)	NADH10	1
6-phosphogluconolactonase	PGL	1
5'-nucleotidase (AMP)	NTD7	1
Ribulose 5-phosphate 3-epimerase	RPE	1
Ribose-5-phosphate isomerase	RPI	1
Propionate kinase	PPAKr	1
Succinate-semialdehyde dehydrogenase (NADP)	SSALy	1
Phosphate acetyltransferase	PTA2	1
Purine-nucleoside phosphorylase (Inosine)	PUNP5	1
Threonine aldolase	THRA	1
Ribonucleoside-diphosphate reductase (GDP) (glutaredoxin)	RNDR2b	1
Ribonucleoside-diphosphate reductase (CDP)	RNDR3	1
Ribonucleoside-triphosphate reductase (CTP) (flavodoxin)	RNTR3c2	1
Tartronate semialdehyde reductase	TRSARr	1
Xanthine phosphoribosyltransferase	XPPT	1
Glycerol-3-phosphate dehydrogenase (demethylmenaquinone-8)	G3PD7	1
Glutamate-5-semialdehyde dehydrogenase	G5SD	1
Phosphoribosylglycinamide formyltransferase	GARFT	1
Glutamate 5-kinase	GLU5K	1
