# Supplementary material for: In Silico Design Strategies for the Production of Target Chemical Compounds Using Iterative Single-Level Linear Programming Problems
Source: Biomolecules. 2022 Apr 21;12(5):620. doi: 10.3390/biom12050620 (PMC9138359; doi:10.3390/biom12050620)
Supplement: Supplementary file 1 [file biomolecules-12-00620-s001.zip › Table_S6.xlsx]

## Sheet: Sheet1
Acetate prodcution						Succinate prodcution
Abbreviation	Description	Growth rate	Production flux			Abbreviation	Description	Growth rate	Production flux
SUCDi	Succinate dehydrogenase (irreversible)	0.343437	11.1353			PFL	Pyruvate formate lyase	0.469689	0
ALCD2x	Alcohol dehydrogenase (ethanol)	0.314337	7.42241			PDH	Pyruvate dehydrogenase	0.36323	0
LDH_D	D-lactate dehydrogenase	0.25729	16.1369			LDH_D	D-lactate dehydrogenase	0.23471	7.31158
ADK1	Adenylate kinase	0.25729	16.1369			G6PDH2r	Glucose 6-phosphate dehydrogenase	0.219163	6.68449
NDPK1	Nucleoside-diphosphate kinase (ATP:GDP)	0.25729	16.1369			POX	Pyruvate oxidase	0.123963	11.6474
TRDR	Thioredoxin reductase (NADPH)	0.25729	16.1369			DADK	Deoxyadenylate kinase	0.123963	11.6474
PSP_L	Phosphoserine phosphatase (L-serine)	0.256055	16.5807			FUM	Fumarase	0.07295	14.1423
PPPGO3	Protoporphyrinogen oxidase (anaerobic)	0.256054	16.5808			FTHFD	Formyltetrahydrofolate deformylase	0.0718519	14.2192
PPK	Polyphosphate kinase	0.235451	8.69781			GLCDpp	Glucose dehydrogenase (ubiquinone-8 as acceptor) (periplasm)	0.0570126	14.4018
FRD2	Fumarate reductase	0.235451	8.69781			GLYCL	Glycine Cleavage System	0.056625	14.4014
FRD3	Fumarate reductase	0.223454	17.0156			AOBUTDs	L-2-amino-3-oxobutanoate decarboxylation (spontaneous)	0.0565344	14.4077
ASPO5	L-aspartate oxidase	0.223453	17.0162			GARFT	Phosphoribosylglycinamide formyltransferase	0.0547092	14.4302
GLYCTO2	Glycolate oxidase	0.223452	17.0162			G5SD	Glutamate-5-semialdehyde dehydrogenase	0.0545689	14.4319
TKT2	Transketolase	0.219393	16.9449			GLYCK	Glycerate kinase	0.0545689	14.4319
G6PDH2r	Glucose 6-phosphate dehydrogenase	0.214089	17.0188			GLXCL	Glyoxalate carboligase	0.0545685	14.4319
PYK	Pyruvate kinase	0.1639	17.7177			OPHHX	2-Octaprenylphenol hydroxylase	0.0545684	14.4319
ATPS4rpp	ATP synthase (four protons for one ATP) (periplasm)	0.10813	23.8698
