# Supplementary material for: In Silico Design Strategies for the Production of Target Chemical Compounds Using Iterative Single-Level Linear Programming Problems
Source: Biomolecules. 2022 Apr 21;12(5):620. doi: 10.3390/biom12050620 (PMC9138359; doi:10.3390/biom12050620)
Supplement: Supplementary file 1 [file biomolecules-12-00620-s001.zip › Table_S7.xlsx]

## Sheet: Sheet1
1,4-Butanediol
OptKnock			This study
Abbreviation	Growth rate	Production flux	Abbreviation	Growth rate	Production flux
ADHEr			ADHEr
LDH_D			LDH_D
PFLi			PFLi
MDH	0.139816	15.1661	MDH	0.3085	10.284
			ACKr
			ATPS4r
			THD2	0.1137	15.321
			G6PDH2r
			NADH7
			SSALy	0.0719	16.0456
