# Supplementary material for: In Silico Design Strategies for the Production of Target Chemical Compounds Using Iterative Single-Level Linear Programming Problems
Source: Biomolecules. 2022 Apr 21;12(5):620. doi: 10.3390/biom12050620 (PMC9138359; doi:10.3390/biom12050620)
Supplement: Supplementary file 1 [file biomolecules-12-00620-s001.zip › Table_S8.xlsx]

## Sheet: Sheet1
1-Butanol Production
OptKnock			This study
Abbreviation	Growth rate	Production flux	Abbreviation	Growth rate	Production flux
NDH1_2u			FBA
NDH2_syn			CYO1b_syn
NDH2_2p			NDH1_2u, NDH1_1u*
GLYCTO1			NDH1_3u
GLUSx			NDH1_4pp
MDH			FQR
POR_syn			NDH2_syn
FPK	0.055	0.3	H2ASE_syn
			MEHLER
			CYTBDpp_1, CYTBDu*
			ENO	0.0374	0.5376
			ACKr
			GLUDy	0.0346	0.5687
*: Two reactions are considered to be one because of the same gene assosiate protein (GPR)
