# Supplementary material for: In Silico Design Strategies for the Production of Target Chemical Compounds Using Iterative Single-Level Linear Programming Problems
Source: Biomolecules. 2022 Apr 21;12(5):620. doi: 10.3390/biom12050620 (PMC9138359; doi:10.3390/biom12050620)
Supplement: Supplementary file 1 [file biomolecules-12-00620-s001.zip › Table_S9.xlsx]

## Sheet: Sheet1
2,3-Butanediol
OptKnock			This study
Abbreviation	Growth rate	Production flux	Abbreviation	Growth rate	Production flux
ALCD2ir			ALCD2ir
ALCD2irm			ALCD2irm
ALCD2x	0.231	6.26	ALCD2x	0.231	6.26
OptKnock			This study
Abbreviation	Growth rate	Production flux	Abbreviation	Growth rate	Production flux
ALCD2ir			ALCD2ir
ALCD2x			ALCD2irm
GTPCI			ALCD2x	0.231	6.26
MDH	0.19	7.24	PYRDC2
			NADH_u6cm
			G3PD1ir
			FRDcm	0.169	7.063
			ME2m	0.141	8.908
